# Supplementary material for: PCGF6 controls neuroectoderm specification of human pluripotent stem cells by activating SOX2 expression
Source: Nat Commun. 2022 Aug 6;13:4601. doi: 10.1038/s41467-022-32295-z (PMC9357003; doi:10.1038/s41467-022-32295-z)
Supplement: Supplementary file 4 — Supplementary Data 1 [file 41467_2022_32295_MOESM4_ESM.xls]

## Sheet: heatmap diff_gene
Geneid	WT-1	WT-2	KO-1-1	KO-1-2	KO-2-1	KO-2-2
SAMD11	0.0441442	0.171649	0.676323	0.631663	1.29605	1.60135
HES4	0.328989	0	2.52018	2.35377	2.55677	1.09921
ISG15	18.9572	20.708	37.9268	40.8989	24.9766	23.1342
B3GALT6	7.24908	6.03103	9.28292	8.70239	11.4479	10.2866
MXRA8	7.41305	6.46581	11.0635	11.8516	17.6254	13.1354
VWA1	23.3829	21.1068	37.549	33.4134	36.6205	30.4325
FNDC10	11.1137	12.1754	5.1051	4.57517	4.49373	4.37844
TMEM52	13.9601	13.7949	7.65962	7.73852	6.8742	5.72714
GABRD	1.02611	0.579176	0.140867	0.296021	0.0571648	0.189588
PRXL2B	56.3552	63.2147	43.6486	42.3005	35.2374	32.4453
PRDM16	0.207121	0.201341	0.576956	0.522018	0.504036	0.503291
MEGF6	10.111	9.09227	6.11537	5.60771	4.53468	3.81595
TP73	4.40523	4.70523	1.31928	1.62937	0.892289	0.830679
AJAP1	0.978453	0.922324	1.75396	2.08155	2.96997	3.22671
KCNAB2	3.45279	3.05642	2.10153	2.36336	1.58238	1.03118
HES3	36.4115	27.1878	16.1697	15.1019	9.79709	10.8307
GPR153	6.21726	5.562	3.48955	3.70681	2.91776	2.23642
ESPN	5.07907	4.83447	1.62115	1.65605	2.51272	1.7172
PER3	3.88291	3.79662	12.8913	14.9462	6.03922	6.52466
TNFRSF9	0	0	0.0741737	0.181849	0.175585	0.36049
ERRFI1	80.3539	82.1687	41.5447	45.7339	49.6594	49.0692
SLC45A1	4.45752	4.14742	1.62602	1.48068	0.549875	0.547101
SPSB1	5.18802	3.41469	7.45168	6.7663	12.2265	10.4211
CTNNBIP1	29.1912	30.0899	17.6736	14.6786	17.4546	16.4044
NMNAT1	2.51323	2.40431	3.63315	3.56766	3.58256	3.88438
C1orf127	0.566177	0.800548	0.175238	0.0920623	0.0888911	0.147404
DISP3	5.65906	6.40344	1.70752	1.49956	1.29277	0.914666
FBXO44	30.3987	26.5092	18.2849	19.4453	16.9295	14.1861
NPPB	0	0.257597	67.8903	64.4606	134.091	117.882
TNFRSF8	14.2184	10.9521	59.1284	56.1431	33.1373	33.7216
TNFRSF1B	1.26965	1.56651	3.40827	3.40643	2.40356	1.86467
AADACL3	0.454198	0.485675	7.3066	10.4799	6.1184	6.15691
C1orf158	0	0.0868249	0.798241	0.958539	1.61966	1.02317
KAZN	2.60424	2.66073	5.77902	6.6187	6.92996	7.00155
TMEM51	14.778	12.3704	23.6893	26.3591	23.9624	20.926
CASP9	9.70307	9.80551	5.16918	5.68104	3.67699	3.83171
EPHA2	35.5516	35.3332	132.406	135.759	140.361	135.415
ARHGEF19	47.1424	43.1536	19.6448	18.2695	18.149	16.4074
CROCC	31.9465	30.8534	20.3803	19.2632	15.4132	12.6261
PADI2	6.05435	5.97501	2.72046	2.39118	1.77805	2.05366
PADI1	0.600137	0.583389	0.0638512	0.100634	0.0971674	0
ARHGEF10L	13.5982	13.0586	8.53042	8.87886	7.65883	7.77067
IGSF21	19.1952	17.2688	8.57497	7.35714	7.61847	7.17031
KLHDC7A	12.8322	15.2886	6.17606	6.39337	2.28406	2.62741
PAX7	0.0291311	0	0.644672	0.807627	0.754652	0.723036
IFFO2	4.39849	4.13129	9.20772	10.0733	12.19	12.4548
NBL1	4.85844	4.97142	9.14115	10.5652	15.0148	12.3516
PLA2G2A	0.327427	0.424385	3.15849	3.22106	3.20435	3.64662
FAM43B	1.07254	0.834086	2.13009	1.6626	3.2724	2.59379
CDA	14.1318	14.2944	51.2018	46.2837	52.1101	51.4097
PINK1	20.4592	20.147	45.9624	44.4162	53.9198	51.731
KIF17	5.59531	5.11921	12.7116	11.8109	8.17112	6.83383
SH2D5	12.349	10.6706	8.63523	8.99877	6.0678	5.31876
NBPF3	8.80107	9.57897	5.76767	6.06016	3.98642	3.65962
ALPL	369.094	366.522	639.399	595.196	536.775	501.104
EPHA8	2.47128	3.0029	1.78208	1.5655	1.65976	1.17957
EPHB2	7.28801	7.74166	3.02657	2.72013	2.65181	2.73522
HTR1D	1.75147	2.27013	0.662566	0.580139	0.784217	0.309627
ZNF436	1.59116	1.54676	2.38789	2.88346	3.94117	4.11716
TCEA3	0.10464	0.10172	1.42504	1.21656	1.76198	1.49837
ID3	107.252	104.458	402.783	393.555	372.398	336.072
GRHL3	0.560116	0.771353	14.3421	13.1909	24.9088	21.7889
RUNX3	0.365939	0.118576	1.24588	1.23634	2.24706	1.66903
LDLRAP1	20.1726	20.8684	36.0222	37.27	44.5487	45.0201
MAN1C1	2.75062	2.91154	13.2321	13.0103	15.7995	15.9882
KDF1	33.6423	27.4191	21.4761	18.5292	18.688	16.3515
SMPDL3B	103.868	102.844	63.0815	55.6855	53.7078	50.8266
RAB42	8.77727	8.61358	3.34408	2.76608	2.23769	1.51619
TMEM200B	2.43905	2.77744	12.2188	11.7166	11.6741	13.7706
NKAIN1	49.07	50.6332	31.8617	31.8807	25.9445	25.3317
SERINC2	33.164	35.5631	17.9951	15.9881	18.8381	16.3736
TINAGL1	6.12899	4.80698	3.37901	3.33236	3.66864	3.49056
ADGRB2	6.71029	6.68437	3.28966	2.62947	2.55937	2.19562
LCK	74.9057	71.5839	8.95402	8.0289	5.08895	4.52173
SYNC	0	0	0.628459	0.377331	0.728667	0.60416
KIAA1522	66.5325	68.5719	130.893	117.265	130.291	127.527
FNDC5	1.23033	1.4238	6.38292	5.08236	3.99666	2.9642
TMEM54	2.46591	2.52325	11.0467	11.0265	11.2071	11.8939
PHC2	5.13824	4.59957	8.55809	9.32268	12.8001	12.6332
ZSCAN20	0.93546	1.17879	1.88734	1.92108	2.48318	1.65372
GJA4	4.92697	4.78948	2.82613	2.01156	2.5897	1.12472
SH3D21	16.6065	14.7445	9.93627	9.08	7.27644	6.39608
CSF3R	0	0	0.204276	0.0975616	0.0753607	0.124968
ZC3H12A	11.3725	9.85224	18.858	19.0765	23.2024	19.969
DNALI1	11.0194	10.752	6.92025	6.27464	4.91807	4.41261
EPHA10	0.360951	0.482457	0.153613	0.0403507	0.0584411	0
FHL3	42.2136	46.5665	88.8104	82.2347	94.062	89.7943
POU3F1	21.8092	17.7626	5.80542	4.81961	3.12663	3.85843
HEYL	5.92755	6.98291	3.67705	3.4592	1.21456	1.29475
HPCAL4	1.00069	0.612481	0.126184	0.0994373	0.032004	0
MYCL	7.84582	7.52094	15.3656	16.0149	15.0868	13.5232
MFSD2A	22.1677	22.0844	14.2585	14.2428	8.67933	8.54354
COL9A2	4.2302	4.49369	12.2493	11.6614	15.8164	14.4877
RIMS3	9.07449	9.01892	4.4136	4.93294	3.07292	3.54272
SCMH1	27.3355	23.5576	16.5789	18.4182	15.1769	13.1857
HIVEP3	0.33182	0.446621	1.01023	1.33539	1.01388	1.24268
RIMKLA	3.2149	3.74226	1.08061	1.08047	1.69749	1.07513
P3H1	21.8533	20.9264	32.5972	31.2604	32.3429	30.955
SLC2A1	148.167	141.497	334.236	332.002	369.041	367.209
TMEM125	20.2321	19.4153	9.64062	8.58303	10.0792	10.5649
C1orf210	16.862	17.8065	9.60251	8.57063	4.29483	5.55859
TIE1	1.7308	1.36202	0.163687	0.368545	0.379573	0.236037
ELOVL1	25.0879	30.9482	40.8342	41.2649	48.585	48.599
ARTN	7.6108	6.45679	3.00342	2.10382	1.97161	2.24567
BTBD19	0.470211	0.457088	1.55642	1.12138	1.2181	1.14712
PTCH2	1.00006	0.763836	2.24962	2.26788	2.12808	1.6025
ZSWIM5	1.2167	1.00534	2.77024	2.63869	3.12565	3.01987
CCDC17	1.82632	1.72155	2.44948	3.26662	3.72757	3.38121
LRRC41	20.6214	19.7343	41.6701	41.6429	44.4525	42.1659
UQCRH	282.388	238.829	395.775	345.876	435.808	392.015
DMBX1	0	0	0.216203	0.454335	0.329014	1.09118
MOB3C	3.01534	2.23617	1.95796	1.72365	1.04688	0.949608
CYP4X1	3.24792	4.06939	1.04436	1.80736	1.18417	0.689006
TRABD2B	2.56222	2.69404	4.71775	5.16743	4.26698	4.04329
SLC5A9	0.52718	0.354785	3.24453	2.68373	2.17108	1.6259
KTI12	3.54075	4.69356	6.30143	7.67652	8.61655	8.50139
GPX7	14.4644	12.3692	26.7519	21.1058	22.9143	20.4524
ZYG11A	0.979466	1.06639	9.43723	8.05879	7.44288	6.43292
ECHDC2	2.2408	2.02378	4.57203	4.44857	3.9797	3.53484
GLIS1	0.236305	0.516849	2.86614	3.32848	3.51991	3.83488
BSND	0.503553	0.384607	1.86748	2.31602	1.02494	1.03007
PCSK9	55.0495	51.8982	262.813	240.678	252.728	225.079
DAB1	14.8625	16.6267	45.0224	47.4582	37.5971	42.7267
JUN	12.572	10.2011	44.3063	46.1815	61.6823	61.9415
HOOK1	31.1315	31.3738	16.2831	18.4474	12.6893	13.8203
KANK4	0.246026	0.358741	0.889977	1.10013	0.849787	1.14495
FOXD3	22.922	20.3111	2.47629	2.99609	2.89288	4.29218
ALG6	10.2727	10.6691	8.40188	7.96012	4.88316	4.75951
PGM1	29.3409	28.8616	82.3164	82.7032	94.2191	95.0735
ROR1	66.0578	78.351	43.9406	45.1158	33.6764	33.9614
AK4	90.8117	101.323	60.77	67.4112	52.0964	53.5155
SGIP1	0.982978	0.870229	0.343631	0.486642	0.454722	0.603237
SLC35D1	3.87984	4.03268	8.48449	8.64785	10.0251	11.4817
IL12RB2	2.41159	1.41466	7.6443	6.91641	4.05717	3.65169
GADD45A	11.8218	13.3064	27.236	29.8096	46.9734	39.3713
DIRAS3	0	0.0876765	1.38184	1.12926	1.01248	1.54981
WLS	2.13986	1.4801	168.86	165.353	157.24	155.799
HHLA3	15.802	14.0443	25.4908	23.0149	32.8784	28.4457
CTH	20.036	17.9217	23.4084	23.7779	33.4843	37.5262
NEGR1	0.603596	0.693433	0.221848	0.269903	0.142149	0.144051
FPGT	1.89184	1.88181	3.07071	2.951	3.00132	2.98198
ST6GALNAC5	2.9335	3.31293	6.5359	8.21768	6.40729	6.13611
AK5	1.834	2.11871	1.13117	0.927057	0.849219	0.507469
NEXN	14.8832	16.0798	48.7308	47.1978	42.0995	47.2536
DNAJB4	5.88222	5.2455	8.19275	9.39079	8.5216	9.00301
ADGRL2	68.9464	69.1204	144.782	147.055	141.682	142.752
TTLL7	1.93621	1.98391	3.53357	3.26037	2.62087	2.63097
PRKACB	10.4932	11.3692	5.74491	6.42726	5.80472	7.59102
LPAR3	12.2499	12.9677	8.3501	8.07724	4.88558	4.95509
MCOLN2	1.97689	2.49305	0.454768	0.573397	0.184548	0.306029
MCOLN3	1.52722	1.29565	3.82879	3.92362	4.31598	4.79785
DDAH1	51.2099	52.0115	87.9289	100.669	99.2872	107.803
CYR61	206.078	174.767	423.304	416.097	507.008	467.608
GBP4	0.0600309	0.0291778	0.357669	0.402651	1.2441	1.51862
FAM69A	6.00918	6.94037	12.1032	14.0472	14.4367	12.4385
TMED5	15.1253	14.9119	20.2662	22.8997	21.3188	24.1829
BCAR3	6.5355	6.09274	17.2353	15.6421	22.6202	20.7367
ABCA4	0.0646792	0.0419161	0.880832	0.443469	1.39628	0.884997
ARHGAP29	1.71774	1.7389	9.45802	10.6051	11.0173	10.2006
F3	8.63552	10.0734	50.3622	53.7171	69.2109	67.9641
CNN3	281.106	277.544	399.436	397.96	431.311	419.72
DBT	9.42058	9.26839	6.81353	6.9117	3.79342	5.12558
S1PR1	1.23237	0.924154	3.53641	2.42469	3.34452	3.05875
COL11A1	10.8834	10.8943	53.9793	55.396	68.5804	63.0706
NTNG1	0.744635	0.684727	2.77501	3.13172	3.49306	3.11234
VAV3	8.06843	7.57281	2.60491	3.12155	2.22775	2.65596
FNDC7	0.993482	1.18037	0.328847	0.345524	0.190641	0.0526887
KIAA1324	0.613015	0.672799	0.269301	0.194534	0.0853784	0.0943864
CELSR2	29.2633	32.7173	20.2937	19.658	14.39	13.5198
SYPL2	3.15557	3.38328	6.16171	7.88523	5.16924	6.33482
GSTM3	1.58739	1.35491	3.32835	3.22014	5.01486	4.73085
CSF1	2.95306	3.72855	6.81827	6.79977	5.56898	5.11965
SLC6A17	0.193759	0.242166	0.965951	1.21297	2.6292	2.61594
PROK1	0.137447	0.267223	1.16989	1.84383	2.01769	1.44331
KCNA2	0.37037	0.401181	1.0358	1.24921	0.603088	0.646514
DENND2D	0.300116	0.162078	0.965016	0.924488	0.518308	0.604826
PIFO	3.06436	2.6432	10.8003	11.0778	23.1814	20.9715
OLFML3	36.3115	40.0511	240.262	232.624	345.135	313.653
SYCP1	1.86533	1.64843	0.613423	0.41705	0.329469	0.44517
NGF	1.22954	1.87822	3.2891	3.92716	6.06701	4.5273
VANGL1	12.4808	12.6849	29.4165	30.7268	33.033	37.4481
PTGFRN	27.9389	30.0299	42.4103	48.5744	55.4014	53.0933
NBPF26	1.15855	1.36332	4.17797	4.88064	4.76517	4.65673
NBPF15	7.38253	5.79511	15.1339	15.7774	16.7902	15.0876
NBPF20	0.348543	0.310581	1.00536	0.943783	1.77238	1.84847
ANKRD35	3.71856	3.82742	2.69962	2.00513	1.55829	1.87931
LIX1L	6.89353	6.7911	11.3018	15.3505	21.054	23.0987
NBPF10	0.0832838	0.134933	0.330808	0.260688	0.359583	0.410772
NBPF12	7.94088	8.08802	17.5861	17.5733	22.8423	24.0452
FMO5	0.675894	0.746627	1.46438	1.62106	1.37952	1.23179
GJA5	2.9608	2.22651	14.1696	16.0872	9.59963	10.2391
NBPF14	1.3509	1.12138	2.37717	2.75564	2.28061	2.75307
PDE4DIP	6.00521	5.92823	4.05736	3.7987	3.3459	3.45741
NBPF9	2.62256	2.72724	9.98436	9.76344	13.0084	12.8477
NBPF19	1.50766	1.63688	1.87488	2.99433	2.54458	2.41119
CA14	49.6106	43.8419	23.4409	23.042	12.4292	13.878
C1orf54	8.71199	7.41025	5.09798	1.82608	2.35091	2.59895
ECM1	1.53254	2.02183	6.05627	4.94387	6.75862	6.00871
ADAMTSL4	4.86066	4.75281	13.239	13.3989	10.1475	9.5531
CTSK	20.2714	20.1794	8.46115	8.28012	8.92062	8.5593
MINDY1	8.87514	9.57036	6.93493	5.7252	4.8998	4.8612
SEMA6C	21.0846	18.2804	8.00306	7.75772	5.87758	6.67903
TUFT1	13.4206	15.1666	24.1376	26.6764	25.9213	24.3102
TDRKH	15.7829	15.202	10.4211	9.17307	9.01303	8.72277
THEM4	16.9661	16.8184	9.69852	8.2422	9.98403	8.27806
S100A10	68.1746	52.8323	203.602	206.573	299.494	270.563
S100A11	326.701	319.161	567.656	572.257	850.769	775.815
TCHH	1.34083	1.58454	3.60279	4.02062	2.79241	2.58507
PRR9	0	0	4.07567	4.14853	11.2416	7.14234
S100A6	4.92433	4.97101	21.6016	21.6808	15.2098	12.4753
S100A3	0.385141	0	2.62251	1.03332	3.15945	2.9413
S100A16	20.7582	18.2871	8.74219	7.92856	7.28201	7.43106
NPR1	14.0419	13.0783	7.57157	6.6077	4.47559	3.85998
CREB3L4	16.1486	15.6364	7.27676	8.66522	8.31205	7.43586
IL6R	3.1919	3.37986	6.57368	6.83059	4.4789	4.95145
CHRNB2	5.80554	6.67514	0.584468	1.06073	0.485144	0.53633
FLAD1	60.3101	58.0488	40.0383	33.2294	32.9541	29.6165
EFNA1	2.89728	2.60519	7.27479	5.89473	10.5702	8.78139
SLC50A1	49.7486	50.4994	35.4537	32.683	26.8066	27.6092
TRIM46	20.3662	18.9302	10.2213	8.92554	6.72631	5.61571
FAM189B	60.3	62.5783	44.4229	38.0989	39.1678	34.7345
PKLR	2.32203	2.87796	1.08702	0.986401	0.451147	0.664995
SYT11	21.3035	20.7089	3.1366	3.17012	8.90999	10.2186
RAB25	46.1115	37.7747	26.3496	19.4575	25.2366	23.3527
LMNA	19.8517	20.0655	43.1385	42.1946	43.3784	36.5946
NAXE	87.338	84.5308	62.0294	55.3053	46.0885	45.0477
BCAN	5.44516	6.67088	2.82524	2.33479	1.41703	1.38852
NES	149.162	173.079	318.695	358.382	367.438	315.456
CRABP2	189.255	218.59	901.762	917.888	848.446	774.054
PEAR1	1.09744	1.13147	3.42501	2.43879	4.42239	4.09531
FCRL5	0.844075	0.618988	0.176458	0.11919	0.217382	0.296862
CD1D	3.26506	2.22176	9.72675	8.76002	9.79749	9.19482
IFI16	2.25799	2.63397	9.63906	8.9784	10.7389	12.7673
DUSP23	19.3936	17.7689	43.8287	41.0675	50.4323	32.5582
CFAP45	1.05088	1.15776	3.04118	3.1954	2.84335	1.40447
TAGLN2	82.0065	82.0901	379.59	376.421	575.129	538.535
ATP1A2	34.3982	30.4577	11.9548	11.3598	6.83326	7.19183
ATP1A4	0.26339	0.312937	1.17075	0.549627	0.707592	0.530811
PEA15	287.523	283.513	515.058	511.52	573.301	563.214
DDR2	0.514179	0.466508	2.52376	3.18822	3.9516	3.87767
RGS4	0.684508	0.702373	3.46337	4.99938	5.25406	4.31999
RGS5	34.1603	34.3077	98.1734	110.048	109.33	104.033
PBX1	37.0163	40.8293	23.5508	25.8364	18.6613	20.1592
LMX1A	0	0	0.112209	0.196499	0.151784	0.335596
RXRG	0	0.198931	1.45151	1.70814	1.35478	0.846537
ILDR2	0.066229	0.244647	2.01808	2.54688	1.36111	1.40356
DUSP27	0.598203	0.747654	1.6366	1.64316	1.62346	1.87632
RCSD1	0.0964872	0.218854	0.629629	1.15054	0.833179	0.736868
SELL	0.404928	0.262418	1.26374	0.603557	1.57347	1.48178
KIFAP3	3.3988	3.95037	5.69147	7.73118	8.13479	7.01812
PRRX1	0.0446046	0.108399	8.61814	11.5484	12.8068	12.4548
PAPPA2	0.773981	0.80145	1.00249	1.67027	2.03408	2.00776
ASTN1	4.85695	5.24601	1.22489	0.893758	0.742155	0.820457
BRINP2	0.465228	0.949714	0.237589	0.124819	0.160692	0.088823
SOAT1	2.15277	2.8328	7.37406	9.01588	6.16626	6.74166
XPR1	46.1259	47.4692	29.854	31.9222	24.3298	24.7671
RGS16	7.57745	9.50212	17.9298	15.5863	13.2827	13.0204
LAMC1	101.885	108.335	185.487	185.972	168.458	175.371
LAMC2	6.85813	6.80335	10.7177	11.8897	14.4411	14.0329
NMNAT2	12.8335	14.0223	3.91055	3.92523	4.32195	3.65084
RGL1	6.10126	4.65044	12.3337	12.1531	9.39952	10.1927
COLGALT2	1.15441	1.1909	8.24165	8.46998	8.21891	8.41135
C1orf21	12.3572	12.6941	4.81831	5.85417	6.4456	6.20107
FAM129A	13.8609	15.4387	4.39379	4.75413	5.51982	6.31189
HMCN1	4.37515	4.30116	16.2774	17.5809	16.6933	17.3017
RGS1	0	0	1.2927	1.558	3.31725	3.19818
RGS2	25.5326	27.9758	64.375	60.2636	117.663	111.399
KCNT2	5.43943	5.94229	3.83612	3.82217	2.75111	2.71992
LHX9	0	0.034241	0.254839	0.456772	0.16729	0.48757
NEK7	5.23047	4.72598	6.99182	8.42587	10.2491	9.15402
NR5A2	4.3306	4.20975	12.3833	12.228	7.56309	7.68752
KIF21B	20.4187	21.5851	8.90231	9.78694	7.86831	7.49918
PKP1	0.266485	0.287832	1.36092	0.873851	0.511363	0.53705
TNNT2	2.68548	2.38889	4.91653	4.59943	5.33795	5.3207
PHLDA3	0.644662	0.227881	2.24471	3.24955	2.32791	1.95811
NAV1	27.7991	29.0138	17.8889	19.0891	14.4567	13.4642
ELF3	3.81057	3.80367	7.61868	7.25028	5.74176	5.37101
SYT2	10.1722	8.37061	1.97325	2.05216	1.83848	2.00987
KDM5B	39.2082	39.6474	28.0924	27.6996	20.6589	22.7368
PPFIA4	2.10296	2.22844	1.40293	1.37241	1.14518	0.994718
ADORA1	3.46659	3.88172	6.83494	7.06382	10.0792	9.04812
MYBPH	0	0	0.693767	0.364475	1.3197	1.5562
CHI3L1	0.161888	0.15737	1.19419	1.39953	0.931948	0.875733
BTG2	1.13398	0.907803	6.18858	6.50241	6.79683	5.73097
FMOD	0.811105	0.68334	1.6569	1.25734	7.6577	6.55571
PRELP	0.288001	0.279964	0.708163	0.486511	1.51979	1.31356
OPTC	2.97712	4.34105	0.691087	1.21022	1.28539	0.129182
ATP2B4	15.2103	14.3261	24.2824	25.0739	21.7598	23.4054
GOLT1A	8.58006	10.5438	5.64945	5.35684	5.03252	3.86353
PLEKHA6	10.3643	10.4434	4.45823	4.42518	4.2535	3.44692
LRRN2	4.07886	4.0909	9.50595	8.71418	14.424	12.4847
CNTN2	0.982341	1.17607	0.114417	0.0924764	0.0714327	0.059227
NUAK2	13.7354	14.2353	40.3497	40.6274	45.2275	45.3565
KLHDC8A	1.96447	1.22413	4.03011	3.33353	2.43578	2.54851
CDK18	29.2104	27.8718	15.4446	13.2664	13.6463	12.4132
IKBKE	11.9337	13.204	8.50579	8.63345	7.16314	7.9189
RASSF5	1.6872	1.53761	0.740472	0.848752	0.409758	0.503322
MAPKAPK2	58.8758	61.0681	109.665	105.229	108.343	105.126
C1orf116	5.04718	3.80159	2.13374	2.0327	2.19358	2.04212
C4BPB	0	0	0.194509	0.204373	0.493333	0.436306
CR2	4.96938	4.61112	3.07615	2.7608	1.5279	1.54535
PLXNA2	0.64055	0.54484	3.04407	3.0433	6.03826	4.95554
CAMK1G	2.47405	3.20668	1.0529	1.35214	0.47475	0.721654
LAMB3	0.274602	0.228804	1.00169	1.19282	0.880738	1.49794
SERTAD4	1.07645	1.53691	12.684	16.5161	20.3334	20.1345
HHAT	0.110769	0.107678	1.24923	1.0154	0.980419	1.32178
KCNH1	0.0749713	0.163978	0.558356	0.553148	0.841602	0.483091
TRAF5	7.3994	7.56939	14.626	14.0552	11.6172	12.1229
NENF	12.9031	11.0268	7.24123	4.56507	6.12197	7.17395
ATF3	9.51388	10.2661	18.6753	17.7497	27.7514	24.8998
PROX1	0.659156	0.340404	1.78833	2.10008	1.3874	1.31748
SMYD2	3.7616	4.49765	29.1035	29.6374	32.8392	32.4258
USH2A	0.0717466	0.0348722	0.480906	0.417068	0.766682	0.821888
TGFB2	0.606946	0.694127	8.44801	10.6645	12.0853	11.588
RAB3GAP2	27.7173	29.5534	17.7808	19.398	17.0257	19.3312
MARC2	6.51491	7.02148	3.31506	4.05315	1.95677	1.21681
HLX	0.32492	0.157926	2.10183	1.27856	3.64744	2.69852
DUSP10	2.46132	1.28834	34.0566	35.953	41.0362	41.3895
SUSD4	3.63124	3.98537	1.16318	0.83806	0.404596	1.08093
CAPN2	16.2318	16.7142	26.8126	26.4139	34.499	31.849
CNIH3	1.15192	1.14777	10.0498	9.81253	13.5031	13.7181
TMEM63A	47.4392	44.438	19.3185	17.9279	19.4761	19.6122
PYCR2	56.9788	52.2619	26.0306	25.0676	26.4085	21.4453
LEFTY2	15.2229	17.1897	97.7666	99.1492	75.9497	65.9079
MIXL1	6.34466	4.053	425.851	446.313	463.106	475.367
ITPKB	2.2217	2.71868	14.9056	15.8018	12.6845	13.8231
WNT9A	0.648367	0.540234	2.20744	2.60931	3.31925	2.6084
WNT3A	0	0	10.4639	8.2459	10.6158	8.74201
OBSCN	8.44628	8.45971	6.02565	5.39402	5.46887	4.7682
RHOU	2.65004	2.1263	16.541	18.8846	21.7211	24.3341
CCSAP	4.69819	4.62416	10.2221	12.7363	12.1455	12.8102
ACTA1	13.6545	12.7951	1354.75	1222.13	1244.62	1196.38
PGBD5	9.20825	9.59968	2.04942	2.26975	1.86845	2.11217
FAM89A	0.845009	0.597401	2.61539	2.26712	4.51072	3.29998
C1orf131	7.67826	7.00162	12.3478	10.361	12.1164	12.1623
EGLN1	3.26548	2.50995	4.46001	5.04841	5.13681	5.77544
SIPA1L2	15.1389	15.1141	71.0034	76.7782	86.9151	89.0316
PCNX2	25.7719	23.5128	13.3587	13.1909	12.2422	13.3178
SLC35F3	1.38144	0.951214	1.46978	2.00761	3.8769	4.50573
GNG4	17.4337	17.2781	0.985385	1.70529	2.08759	1.07266
RYR2	2.72076	3.18787	6.04922	5.86564	4.56482	4.76004
GREM2	0.0882036	0.171484	1.31381	1.45932	3.84633	3.91534
KIF26B	0.357518	0.322716	3.71684	3.64269	5.39159	4.70497
ZNF695	7.54028	6.7111	13.1276	12.5235	11.4579	10.7971
ALKAL2	1.93054	1.87666	3.64358	3.60316	5.72593	5.20827
SNTG2	3.6213	3.20022	1.78633	1.14087	1.24371	1.9249
ID2	24.187	27.5658	254.212	258.303	282.534	259.875
IAH1	0.715945	0.756484	0.158969	0.0556768	0.268795	0.118862
KLF11	4.68879	6.15516	23.5701	22.7942	18.9983	18.8222
ODC1	87.1192	101.734	274.035	247.147	221.726	215.13
FAM84A	1.9961	2.02569	0.78415	1.00047	1.23118	1.02605
FAM49A	6.48122	5.21748	1.58025	1.60001	1.86554	1.38565
MSGN1	0	0	9.55719	5.97083	40.6182	26.9422
KCNS3	15.9764	15.0167	6.29924	7.61675	8.36878	8.57888
OSR1	0	0.0336735	0.619167	0.712525	1.43579	1.09125
WDR35	22.7886	23.088	13.1641	13.4959	11.1057	11.6277
MATN3	5.72121	7.10961	18.2737	20.3609	16.7055	15.6528
RHOB	18.375	18.239	186.029	182.358	223.209	216.488
GDF7	0.0943197	0.0916875	0.401403	0.489241	0.390942	0.360157
APOB	0.843372	1.02479	0.580605	0.410397	0.610455	0.319671
FKBP1B	13.9272	14.2847	8.02724	10.4939	6.34458	7.22335
ADCY3	24.1948	25.2607	14.2113	13.6832	12.0322	12.8959
EFR3B	4.91408	5.40149	3.04461	2.91948	2.35409	2.15491
DTNB	13.2794	14.7101	8.19237	7.57213	6.33349	5.65051
ADGRF3	2.96878	3.47553	2.01064	2.59794	1.4334	1.27989
OTOF	0.13994	0.136035	1.44918	1.00121	0.44308	0.333974
KCNK3	0	0	0.27669	0.185005	0.484858	0.141056
SLC35F6	13.2438	12.8742	31.9722	30.5588	33.0061	35.2737
CENPA	14.1893	10.9986	22.7337	29.9412	35.877	29.4811
EMILIN1	2.74138	2.39387	7.11865	7.93675	6.33932	5.45572
KHK	8.41394	8.17913	5.21771	4.94483	3.84036	2.81123
SLC30A3	7.07562	6.81835	1.88529	1.48567	1.22198	0.881024
TRIM54	4.52443	5.17431	1.47244	2.08264	1.03418	0.635162
CCDC121	1.16395	1.88578	3.35739	2.89151	3.797	2.7161
FOSL2	2.87793	2.29804	11.2636	12.3634	17.9506	16.4839
ALK	0	0.0485663	0.212621	0.268084	0.388274	0.429239
YPEL5	16.5573	16.6178	25.3031	27.1151	32.7727	32.5356
LBH	25.4499	26.9472	37.7914	36.6616	55.8197	50.4587
CAPN13	2.19651	2.30741	6.9355	7.09712	5.38422	5.27589
GALNT14	6.88585	6.9677	14.2924	13.3246	8.17143	6.57336
XDH	0.94435	0.710707	1.50386	2.3157	1.84136	1.54126
RASGRP3	0.165412	0.225114	0.46461	0.428999	0.85701	1.02638
VIT	0.24785	0.337306	0.801642	0.66497	2.69667	1.8455
GPATCH11	6.50949	7.1686	9.06641	10.1368	9.9449	11.646
CEBPZOS	21.7648	21.5379	7.29679	8.08693	8.214	9.52905
QPCT	8.25388	7.42675	48.5386	50.9391	47.8886	45.713
CYP1B1	0.336374	0.535069	33.5498	36.7554	34.3274	37.5989
ARHGEF33	0.166309	0.0970007	1.01919	1.24936	0.746772	0.889066
MAP4K3	46.4384	47.3819	29.9027	33.371	26.2797	29.2839
TMEM178A	12.434	11.2185	3.23202	4.12838	5.01486	3.41167
THUMPD2	20.7332	22.6797	13.3479	14.4981	8.84782	10.4242
SLC8A1	0.922795	1.09276	0.214211	0.382626	0.427399	0.296308
PKDCC	6.41909	5.23792	16.9094	15.6298	7.76824	6.61979
ZFP36L2	62.2469	51.0295	89.0653	106.175	86.0618	91.6268
PLEKHH2	5.31051	4.27163	2.24412	1.78935	1.50165	1.41018
CAMKMT	16.1279	15.9466	12.6292	11.8273	8.03768	8.40183
SIX2	1.25105	0.810759	1.77473	2.61062	2.80878	2.46817
PRKCE	0.519714	0.523254	1.39027	1.52717	1.87526	2.23258
EPAS1	2.31707	2.27689	5.35919	5.85621	3.8059	3.17362
MSH2	78.0096	75.7418	45.8789	47.8712	42.257	42.4975
STON1	2.74342	1.80883	0.873115	1.23741	0.885792	0.956475
FSHR	0	0	1.23447	1.29708	1.95374	1.10763
NRXN1	2.06439	2.17585	0.753049	0.777713	0.855399	0.844588
EFEMP1	13.6002	13.9877	34.4116	32.5867	34.7108	35.2713
B3GNT2	48.467	54.1753	89.1807	104.223	87.0896	94.4372
OTX1	1.9787	2.2194	0.8097	0.816732	0.985747	0.762825
MDH1	104.815	105.257	65.0906	63.7113	64.0308	62.0964
SERTAD2	9.76096	10.6853	15.8926	15.8859	17.5155	17.2089
SLC1A4	0.662576	0.515268	1.62419	1.73026	3.31843	3.03604
SPRED2	25.7267	24.2456	46.5888	54.3444	53.9514	48.5052
MEIS1	0.033639	0.0327003	1.04507	1.45907	2.23667	2.42449
CNRIP1	1.19217	1.36044	0.308827	0.370844	0.671381	0.197924
PROKR1	3.48614	3.47253	1.5752	1.34716	2.15554	2.50622
BMP10	0	0	0.988202	1.03832	2.20561	3.54664
NFU1	34.4873	32.9553	66.9729	64.5301	78.9321	77.1915
ANXA4	2.19727	1.84468	3.64125	3.82591	3.36352	4.02031
ANKRD53	0.800851	0.849275	2.10691	2.14865	1.82316	2.08502
NAGK	6.96828	6.33161	10.9998	11.0028	10.5703	9.83003
PAIP2B	14.1172	13.2677	6.38191	7.09845	5.03296	4.69722
CYP26B1	0.366709	0.213885	1.84154	1.4758	1.48829	1.0152
EMX1	2.43384	2.10664	0.312154	0.268351	0.172738	0.159136
FBXO41	11.2487	9.8413	4.70903	5.95383	2.89419	2.73934
ACTG2	4.77737	5.48842	87.3634	82.8604	114.842	103.465
WDR54	25.4637	25.3782	17.0214	14.9518	15.4917	13.0748
PCGF1	8.32432	6.32401	10.0623	9.82187	11.9601	12.6878
DOK1	7.72049	7.38777	4.9285	4.15354	3.64588	2.99411
TACR1	1.10869	1.17879	6.36977	6.25901	6.97086	6.84639
EVA1A	1.13935	0.846954	2.68111	1.67826	2.19918	2.04733
CTNNA2	6.29693	5.50434	1.01792	1.20051	0.990549	1.07176
LRRTM1	0.364601	0.460754	1.61372	0.717352	2.73908	2.88885
SUCLG1	18.5793	18.8116	26.8068	25.8254	35.0139	32.2773
TRABD2A	3.66929	3.15924	8.0666	7.38809	6.86201	5.90467
TMSB10	2276.19	2170.86	3799.67	3700.56	4963.58	4439.58
TCF7L1	336.27	337.902	118.374	110.851	64.9031	62.5234
CAPG	28.3581	26.1953	50.5559	46.0539	49.3407	48.2164
VAMP8	43.4684	42.797	175.979	158.156	180.299	164.209
VAMP5	2.02093	1.52797	11.2764	9.43841	10.8584	9.43173
ATOH8	0.363209	0.0882681	1.59726	1.67826	1.98636	1.73363
THNSL2	2.37352	2.69646	4.52726	4.14306	3.28424	4.25862
FOXI3	4.78782	3.6341	34.5552	38.3019	39.3045	42.8253
FER1L5	0.632035	0.375465	0.164376	0.219816	0.0303206	0.167598
ZAP70	0.179911	0.34978	2.48073	2.31692	5.06457	4.22495
TMEM131	20.1396	20.5413	30.5589	30.3226	50.7047	53.7019
VWA3B	0	0	0.188433	0.118793	0.324987	0.464944
CNGA3	0	0	0.250278	0.0751345	0.253912	0.240601
AFF3	1.21284	1.08075	1.76969	1.79487	2.45618	2.85316
TBC1D8	19.7934	18.0255	12.0708	9.70996	9.95487	9.46212
IL1R1	0.259642	0.555272	1.34807	1.06813	0.650193	0.941865
SLC9A2	0	0	0.3139	0.274848	0.0530762	0.176028
FHL2	9.29792	9.47013	28.6793	27.999	19.7726	22.5741
SLC5A7	0.0711705	0.103777	0.484617	0.445544	0.55311	0.441615
SULT1C2	1.22618	1.2771	0.59638	0.939937	0.434872	0.438949
EDAR	0.207755	0.0403914	0.919524	1.78367	2.69098	2.77657
SOWAHC	12.8342	15.4319	22.9906	24.2625	29.9739	31.9678
LIMS3-LOC440895	0	0	0.0353663	0.260119	0.251158	0.277657
MERTK	9.9778	8.63433	25.1782	26.665	25.3073	25.8482
PAX8	0.472187	0.748911	0.0846115	0.155579	0.04292	0.0474483
ACTR3	53.4665	53.6362	81.442	89.6535	92.0217	95.4361
DPP10	2.57338	3.10908	6.46151	5.95081	5.26966	5.75545
STEAP3	32.7739	32.6038	24.0527	22.2802	16.1171	16.2398
PTPN4	15.7452	14.8046	7.29627	9.26013	7.36405	7.74731
TMEM185B	18.0366	17.8688	37.0945	34.0361	28.3179	25.2917
GYPC	14.1354	14.3506	21.5579	19.5879	30.8693	24.5009
MYO7B	0.0208983	0	0.266815	0.0934485	0.360918	0.219448
LIMS2	0.931766	1.01108	6.51061	6.58885	7.33488	5.79197
GPR17	0.206557	0.401585	1.87533	2.27831	2.4971	2.89202
PTPN18	14.3646	11.4868	8.53955	8.20353	7.12335	7.08438
ARHGEF4	5.23411	5.0375	4.01249	4.09197	1.84081	2.25012
LYPD1	0.914948	0.370589	10.6431	11.6601	15.4064	14.921
CXCR4	1.73651	1.60767	13.4431	14.8644	22.3497	22.5764
LRP1B	0.0539626	0	0.49605	0.550162	0.70828	0.793311
KYNU	0.0417965	0.0101575	0.133407	0.102793	0.0812065	0.169574
ZEB2	0.0220175	0.0570747	4.22905	4.90953	6.48955	6.13734
LYPD6B	1.17044	0.758514	3.69432	4.31781	5.05343	4.70205
NMI	5.70738	5.44537	11.0651	10.5865	8.57906	10.9472
TNFAIP6	1.39763	2.49081	10.5081	7.29123	11.5658	10.5624
CACNB4	0.471576	0.502779	0.241694	0.285695	0.183902	0.145218
RPRM	4.3757	4.13206	29.2631	29.2937	34.5461	33.2977
GALNT13	2.87704	2.76933	4.5855	5.19642	5.11485	4.44282
KCNJ3	0.290357	0.282254	5.34437	6.23211	4.63844	5.16247
GALNT5	0.269734	0.157324	0.826507	0.627193	0.465837	0.643733
TANC1	4.23806	3.92761	7.71929	7.5472	7.59664	8.64583
SLC4A10	0.316657	0.213106	0.0414652	0	0	0.0232528
DPP4	5.32365	5.56768	3.0625	4.5312	2.21926	2.6637
FAP	0	0	0.134112	0.117428	0.0680297	0.100276
IFIH1	1.04409	1.08495	0.459665	0.386381	0.341982	0.378063
GRB14	12.1857	11.6643	30.1632	33.1385	34.7887	33.1769
COBLL1	1.23117	1.00948	2.05938	2.33616	2.06155	2.55499
GALNT3	6.00457	5.34104	10.8897	11.4069	11.8612	14.1241
SCN1A	0.846486	0.89671	0.138556	0.135877	0.0749694	0.134679
B3GALT1	17.9789	20.3198	9.15711	10.3964	8.29247	9.54648
LRP2	0.305377	0.252876	3.75444	3.19633	2.2756	2.44012
BBS5	0.60548	0.745539	1.61479	1.69668	1.7428	1.96521
MYO3B	0.312611	0.412418	1.52046	1.75732	1.48469	1.5987
SP5	0.714193	0.173565	389.428	372.85	363.013	327.937
ERICH2	5.20196	6.24662	31.2542	29.2816	31.1795	31.548
GAD1	0.379323	0.563951	49.6068	48.6903	42.2732	38.8308
DLX1	0.251511	0.0977967	0.642223	0.719778	0.86873	0.864348
DLX2	0.185762	0.0601927	1.95005	1.71668	2.29918	2.54176
PDK1	18.2755	17.9337	42.196	46.4245	47.5676	49.8024
SP9	0	0	3.2483	2.44708	2.79803	2.06216
WIPF1	4.71809	5.09602	8.87256	8.99794	10.4291	9.18118
CHRNA1	0	0	0.0967237	0.27101	0.327094	0.108481
HOXD13	0.0821003	0.0798091	2.7952	2.71668	3.33205	3.76197
HOXD12	0	0	0.232587	0.610956	0.943857	1.3043
HOXD11	0	0	0.96441	1.16921	3.53734	2.41289
HOXD10	0	0	2.15143	2.8104	6.01709	5.73892
HOXD9	0	0	4.60386	6.15661	16.5598	11.078
HOXD8	0	0	1.07172	2.00191	1.99335	1.66944
HOXD3	0	0	0.661772	0.602622	0.671381	0.643254
AC009336.2	0	0	0.0444565	0.280266	1.03734	0.648186
HOXD1	0.0931163	0.0905177	2.77397	3.0812	6.99541	6.04455
OSBPL6	3.02612	2.59925	4.5245	5.06897	3.88507	3.69887
TTN	0.877974	0.836944	1.24198	1.20405	1.8126	1.57297
CCDC141	1.36922	1.37731	1.69239	2.02312	3.02268	3.34159
ITPRID2	5.29719	5.29862	12.2846	13.1136	16.1422	16.0865
ZNF804A	0.195893	0.0761706	3.9683	3.67901	6.96924	7.81674
ITGAV	23.6068	25.8437	56.1614	67.4022	89.8748	95.979
FAM171B	15.4674	16.0177	9.43056	10.7557	8.72249	9.10037
TFPI	0.627982	0.778333	9.79489	11.9063	12.7298	12.6941
COL3A1	0.162007	0.0262476	106.683	115.788	187.342	178.703
COL5A2	26.8467	25.6657	56.5386	58.6114	87.5946	83.4805
SLC40A1	0	0.123861	1.73522	2.05112	3.74088	3.12195
INPP1	2.00114	1.26444	3.78979	2.81871	3.67202	2.81773
MFSD6	2.7139	2.96422	1.81681	1.00901	1.63254	1.48458
GLS	12.6134	11.9521	23.0807	29.3223	15.6105	15.7926
NABP1	0.586108	0.660393	2.69842	3.00205	2.86413	2.73397
CAVIN2	0.056954	0.110729	0.921057	0.764026	0.590166	0.598063
TMEFF2	0.526868	0.808681	3.39875	3.22392	3.6636	3.49423
SLC39A10	93.6406	93.922	36.2984	42.0625	34.1852	35.6346
PGAP1	13.028	13.2107	5.6916	7.2433	5.21423	5.24159
SATB2	3.07123	2.75712	10.8706	10.4913	9.53577	9.53253
SPATS2L	49.302	50.9065	78.4381	71.5584	86.6369	81.0426
CFLAR	1.69791	1.46801	3.75191	3.99329	4.20817	4.25474
CASP10	1.83953	1.24703	2.67821	2.53263	2.9052	2.79582
BMPR2	9.05614	9.71981	17.2316	19.8192	21.4986	21.5982
RAPH1	2.60991	2.75105	4.08156	3.97921	4.00506	4.51767
PARD3B	3.02906	2.77233	4.50808	4.92679	5.95018	5.47881
NRP2	9.92577	10.2792	29.1074	29.2106	46.4664	45.0015
INO80D	13.1918	13.0102	6.80665	8.21603	6.88338	7.45083
GPR1	3.17972	2.83866	1.43607	0.580343	1.06467	0.371684
ZDBF2	13.7187	15.0725	7.93271	7.56631	5.85036	6.51588
ADAM23	14.1487	14.2829	7.77659	7.5306	5.98513	5.3589
KLF7	15.289	15.8081	28.494	30.6493	27.9304	31.2564
FZD5	88.2512	100.526	29.6821	28.0736	32.6935	34.8343
PLEKHM3	4.28601	4.51871	3.29935	3.00163	2.27232	2.6324
PTH2R	0	0.0407226	0.748783	0.599433	0.470262	0.63985
ACADL	0.167834	0.244726	0.428559	0.487817	1.15942	0.921253
LANCL1	50.579	46.2413	29.9119	32.5558	24.6639	27.6002
CPS1	12.1693	12.9745	5.6511	5.58662	6.91221	7.12011
ERBB4	0.070651	0.0274717	0.541214	0.998316	1.26897	1.01167
FN1	53.9446	57.5603	250.423	247.165	343.655	334.236
2022-03-04	1.19929	1.56783	2.11196	2.03414	3.35677	2.84242
IGFBP5	0.513859	0.24976	10.3998	12.0761	10.7233	10.5466
TNS1	3.08371	3.09648	5.17252	5.30351	4.91599	5.04646
TMBIM1	8.11662	7.39917	17.3173	15.6791	14.921	14.3257
VIL1	7.2552	8.13776	20.9689	20.2735	11.0612	9.28533
BCS1L	11.8104	11.904	20.8461	19.1775	18.9399	16.9376
CYP27A1	1.29467	1.3784	2.93857	2.31569	3.46036	2.001
WNT6	0	0	0.459575	0.386305	1.11899	0.824703
TUBA4A	65.735	65.0838	43.1334	38.3856	36.3236	37.961
DES	3.65719	2.46683	14.8654	14.5513	5.86492	4.91622
SPEG	9.50841	8.11513	4.38742	4.15076	2.8019	2.12709
TMEM198	11.5565	11.1646	3.52165	3.89163	3.57278	2.65585
INHA	0.944177	0.815847	3.39315	3.00229	3.35182	3.00443
EPHA4	3.43269	3.73922	15.7277	15.7851	18.5208	20.1495
PAX3	0.0463294	0	4.02222	4.49551	5.9609	6.5677
CCDC140	0	0	0.891223	0.766162	1.39734	0.636082
SGPP2	1.87433	2.19714	5.91215	4.68363	6.56923	5.78881
SCG2	1.35274	1.44648	0.287847	0.181467	0.233621	0.0645674
AP1S3	6.91145	6.30127	4.31155	4.18468	3.44742	3.23743
WDFY1	85.1509	88.2518	53.6338	61.0349	43.4436	50.6052
SERPINE2	20.6223	20.9918	247.975	248.489	271.633	269.509
IRS1	17.9415	19.4525	27.0977	25.3818	31.3364	31.0266
SP110	5.54527	5.72905	1.43648	1.14997	2.29011	2.35272
GPR55	0	0	0.303208	0.199115	0.653672	0.46759
B3GNT7	85.3808	82.0117	258.774	250.42	201.238	197.7
PDE6D	22.5202	20.5118	14.3899	13.7346	13.8187	11.7039
ALPG	0.885221	0.430258	1.56971	2.11112	1.9747	1.76052
EFHD1	6.20648	6.32615	18.0534	17.7834	23.3627	21.3984
INPP5D	0.529618	0.658993	0.108189	0.208405	0.164639	0.222457
ARL4C	11.0902	11.8053	26.056	27.7053	32.9638	34.6043
GBX2	0.635523	0.772235	44.4914	43.6217	31.0748	30.865
ACKR3	2.44337	3.40443	8.66537	10.3431	22.3648	22.5474
COL6A3	1.32076	1.56618	9.7827	10.7898	20.076	18.2417
MLPH	3.67124	2.9502	1.89571	1.83862	1.47941	1.37849
RBM44	1.06409	1.30038	0.491667	0.489411	0.498805	0.580455
KLHL30	0	0	0.462116	0.176564	0.170482	0.0942344
PER2	4.3322	3.87336	6.60085	6.95951	5.24189	5.4886
TWIST2	1.86059	3.04617	4.75095	4.554	6.93393	4.95453
RNPEPL1	2.43118	2.49968	5.25286	5.18475	5.73285	4.32927
MAB21L4	0	0	0.790562	0.652656	0.80204	0.949993
CNTN6	0.0658095	0	0.420105	0.470837	0.6251	0.659641
CNTN4	0.685609	0.70568	1.61337	1.28041	1.89799	1.88649
BHLHE40	3.21126	4.10007	36.7157	32.6195	51.3619	47.9961
LMCD1	4.06886	3.28957	4.8691	4.46751	7.21836	7.84534
OXTR	5.70373	5.74258	3.60639	4.00789	3.02551	2.87801
SRGAP3	2.62388	2.8435	1.75357	1.96418	1.38463	1.28023
LHFPL4	4.72789	5.33399	1.49805	1.79006	0.864198	0.955377
CPNE9	7.00964	6.89058	4.55851	5.00099	2.92444	2.93224
PRRT3	16.0607	15.431	8.34515	7.34872	5.48295	5.70488
ATP2B2	0.356025	0.398003	0.136364	0.14328	0.076858	0.084967
NUP210	56.4391	54.7111	31.796	29.0264	19.8942	17.573
HDAC11	4.21368	5.1455	2.54908	3.23893	2.79658	2.12758
CHCHD4	44.7307	40.0523	74.0255	74.4382	78.2369	73.81
TMEM43	51.588	56.3043	78.7477	80.2087	88.1157	93.9229
FGD5	12.6799	11.0228	6.44074	5.60899	6.1418	5.55332
DAZL	4.8116	5.56356	1.03463	0.951213	0.656034	0.918649
KAT2B	0.946616	0.539427	2.0004	2.10184	2.56499	2.77329
THRB	0.70423	0.798673	1.9124	2.08436	1.92569	2.19288
RARB	0.198977	0.531917	1.14318	0.711796	2.2766	1.75701
EOMES	0.150906	0.244492	112.603	113.725	70.15	79.0399
RBMS3	0.772161	0.575144	1.53638	1.99096	2.00897	2.06776
OSBPL10	21.7289	21.1225	10.8877	10.2038	10.4092	9.89497
ZNF860	7.38324	7.01283	4.60527	4.28437	3.55277	2.58254
STAC	9.53827	9.63809	17.7326	15.9007	21.3858	20.4872
PLCD1	12.1068	10.4015	22.4238	22.2266	12.0741	12.4934
DLEC1	0.727855	0.471695	2.32788	2.24868	1.04752	0.757989
SCN5A	8.64721	9.01268	5.18802	4.77794	4.18531	3.45264
CSRNP1	10.5857	12.2371	28.9295	30.1408	33.1047	36.816
XIRP1	0.0284374	0.0552876	0.242046	0.228889	0.417453	0.461497
MOBP	0.0199096	0.0193539	0.508383	0.480748	0.446996	0.437139
MYRIP	2.75606	3.10538	1.86601	2.21272	1.29812	1.2557
ENTPD3	0.712414	0.791466	1.0395	1.63832	2.63648	2.72033
VIPR1	1.91775	2.44529	0.97514	1.29188	1.03231	1.04612
ZNF502	0.899014	0.928546	0.047825	0.0502503	0.194078	0.160915
TMEM158	5.88332	3.84563	12.001	10.6139	13.0512	11.2327
CCR3	0	0	0.394838	0.184383	0.133523	0.147611
MYL3	0	0	1.61135	0.846533	2.33535	1.54905
PTH1R	1.93373	1.23157	25.1426	21.8855	20.5558	20.9423
ZNF589	93.5012	88.1719	65.3513	64.2863	47.2586	48.8105
COL7A1	7.45851	7.0243	13.4885	13.5188	8.82164	7.40547
CELSR3	15.1652	16.1208	9.56812	10.326	8.74549	7.7953
IMPDH2	328.946	301.973	190.287	173.129	205.935	193.855
BSN	2.00623	1.9833	0.70427	0.608207	0.557894	0.649216
CAMKV	67.4317	68.3461	34.758	34.9181	24.7978	22.6426
SEMA3F	31.8194	31.0796	14.7255	12.3369	13.3269	10.9497
SEMA3B	1.68983	1.64267	11.2894	11.2346	11.6735	10.4702
PCBP4	21.9426	19.7998	36.3062	37.3114	39.8072	34.3791
TNNC1	7.55772	3.82646	20.9066	19.1505	18.4909	14.8804
CACNA1D	0.321574	0.44285	0.152061	0.143795	0.123415	0.0426362
CACNA2D3	3.18978	3.13904	4.29036	4.19097	5.3388	5.67652
WNT5A	1.6409	2.0543	22.6428	26.6815	45.7927	41.8189
HESX1	29.3163	34.4852	1.57265	4.18609	1.59548	0.940703
APPL1	34.759	36.811	20.543	24.8466	19.256	21.2409
PDHB	63.4329	58.8202	111.832	103.696	128.235	126.728
KCTD6	15.8848	15.5581	29.2348	35.5421	41.5126	43.6036
ACOX2	0.571872	0.555913	1.82532	1.27859	1.93412	1.22832
FAM107A	0.17281	0.26878	1.70622	1.60729	1.85037	1.41872
CADPS	2.58808	2.83339	3.86035	3.9887	5.47862	5.74482
SYNPR	0.609532	0.338584	1.25996	0.778737	2.03016	1.57936
ADAMTS9	0.344391	0.451953	4.30901	4.71232	7.4049	8.0711
LRIG1	49.1929	47.693	20.5458	19.9272	16.0114	15.6285
KBTBD8	16.5421	14.0798	26.5072	29.9351	27.395	31.0267
SUCLG2	54.3977	56.293	22.3906	22.8341	19.2209	18.9194
EOGT	19.0909	16.753	62.4738	68.2642	50.806	56.2908
FRMD4B	3.34941	2.41512	5.04384	4.83879	5.94343	5.4637
EIF4E3	4.82837	3.78144	5.59092	6.24065	7.882	8.79504
GPR27	9.31924	8.18247	13.4974	12.9048	19.0798	18.0796
PROK2	1.59719	0.887208	2.81601	2.44868	3.34946	3.70285
PDZRN3	7.16317	7.28375	11.5051	10.4804	15.3472	16.3656
CADM2	1.76725	1.93267	0.611083	0.411585	0.588163	0.790805
VGLL3	3.83315	4.58391	13.2105	15.3422	14.5139	16.6528
EPHA3	0.468441	0.428582	3.35391	3.99221	3.28363	4.10356
PROS1	3.91861	3.54655	10.4373	10.7854	9.59708	9.80343
EPHA6	0.49696	0.625178	1.51779	1.49018	1.61555	1.25579
CLDND1	31.1972	34.5414	46.6263	58.8899	47.9121	55.1545
ST3GAL6	1.78406	1.93329	2.81298	4.31575	4.36913	4.46714
COL8A1	0.175929	0.304035	0.715438	0.856611	0.759585	1.02633
FILIP1L	0.0623089	0.090855	5.46255	5.43309	7.10219	6.69163
TBC1D23	14.59	16.3967	56.6699	64.6039	54.2969	56.5267
ALCAM	22.876	26.5457	58.6965	68.7981	78.1743	78.5967
DPPA2	15.957	15.8995	38.0293	33.536	87.2675	84.7963
BTLA	0	0	0.592761	0.222436	0.987961	0.569842
ATG3	27.1749	26.4165	40.5992	41.7162	51.6873	46.7697
CCDC80	6.4017	7.02999	22.2744	20.6357	35.7433	32.9869
BOC	1.58446	1.64408	8.06143	7.64233	7.88639	6.66206
ZDHHC23	6.72445	7.2631	4.47357	5.32256	3.73761	4.13195
GAP43	46.2625	45.1428	135.38	124.042	155.532	150.659
LSAMP	2.77726	2.75168	5.40965	5.82728	5.84177	5.60836
IGSF11	0.825863	1.3137	2.14076	2.2829	2.10701	1.79178
ARHGAP31	2.99844	2.5147	3.76983	4.18885	5.22916	5.05124
RABL3	26.5806	24.1595	13.902	14.0452	14.0021	15.4795
GTF2E1	77.6001	75.8589	42.7326	47.3886	41.4681	42.3529
STXBP5L	3.88215	3.45127	0.381267	0.311579	0.300846	0.332588
SLC15A2	2.51721	2.33181	0.857015	0.873992	1.22747	1.44179
FAM162A	29.4306	27.101	18.2819	18.602	14.5281	15.8757
SEMA5B	5.52772	4.97465	1.78273	1.50624	1.60351	1.31922
ADCY5	5.14013	6.02422	2.75204	2.66917	1.57497	1.72136
HEG1	5.70706	5.79997	18.9099	19.8026	25.3766	27.2934
KLF15	6.2636	6.02604	4.50687	3.92694	3.12255	2.28078
MGLL	0.310414	0.377189	0.51521	0.610739	1.23301	0.666735
GATA2	0.288704	0.360832	3.58067	3.50406	9.04602	9.96106
PLXND1	18.0165	16.9263	80.3071	76.7118	102.184	93.314
TRH	0.092975	0.180761	13.6114	12.805	21.3558	19.8813
COL6A6	0.0567607	0.110353	0.547537	0.642987	0.45746	0.397355
TMEM108	10.4122	11.1401	7.59896	6.44212	5.16466	5.89711
SLCO2A1	0.392719	0.36358	4.5842	4.49891	6.37864	6.90881
AMOTL2	61.3118	59.8696	260.118	241.784	288.575	276.012
SOX14	0.268474	0.347975	5.63665	6.4027	7.03219	7.17612
FAIM	6.27769	6.40981	14.4922	12.1979	11.2707	10.7784
RBP1	10.1724	10.0259	72.5936	71.6421	67.3036	57.6354
SPSB4	11.113	12.189	28.6695	28.936	25.1369	24.0337
ZBTB38	5.0873	5.1336	12.177	11.9169	11.5398	12.6834
TFDP2	27.268	28.5507	18.9595	18.4971	16.4984	17.7964
PCOLCE2	6.49748	6.26562	14.9983	15.2476	12.7025	11.8594
PAQR9	0.749911	0.94339	6.60818	6.62769	2.89496	4.16894
CHST2	17.5797	17.4793	73.5854	73.943	152.531	138.317
SLC9A9	0.719959	0.743609	2.06819	3.21937	3.45817	4.55327
C3orf58	19.9088	19.1903	41.2795	51.1063	46.6543	50.8727
PLOD2	14.7682	14.5665	27.6581	32.1367	38.0913	40.4341
PLSCR4	1.78379	1.73401	3.14766	3.69638	3.00552	2.36736
PLSCR1	21.8228	23.0262	54.8941	51.1977	59.3868	61.2838
ZIC1	0.0810629	0.157601	0.942959	1.49825	1.09665	1.26394
TM4SF18	6.27787	8.97452	2.09547	1.6146	1.55899	1.91932
TM4SF1	0.150413	0.0974768	2.47514	3.40776	4.93556	4.54691
WWTR1	12.2851	12.0697	23.8527	25.8248	27.0682	29.6737
SUCNR1	0	0	0.0748774	0.511385	0.113947	0.251938
P2RY1	15.3731	14.4406	19.8361	20.3545	24.0783	24.5111
RAP2B	12.6846	11.5813	15.4826	15.8344	21.222	23.2298
ARHGEF26	14.2728	11.9529	7.24338	7.67064	7.60893	8.12387
MME	11.4701	11.8376	17.2803	20.3621	20.5356	20.9685
PLCH1	21.7158	22.1565	13.3771	13.23	10.8703	11.8703
KCNAB1	2.12032	2.11333	0.913784	0.840109	1.46011	1.40918
TIPARP	5.1368	5.02886	9.7677	9.644	9.21742	11.0246
VEPH1	4.18093	3.68237	2.1495	2.05775	1.91418	1.36611
SHOX2	0.0364528	0.0354356	0.899783	1.23882	2.04604	1.94872
MFSD1	2.92133	2.70457	5.38742	5.66063	5.10527	5.44471
IQCJ-SCHIP1	2.29412	2.55447	4.43783	4.8121	7.45575	7.20711
SPTSSB	9.03563	8.78348	0.626961	0.702673	0.678468	1.17195
BCHE	7.16046	8.93282	1.42209	1.28075	1.23663	1.19621
SERPINI2	0	0.189177	2.42941	3.53885	6.21772	8.29802
WDR49	1.32339	0.781067	0	0.169077	0.122439	0.315834
MECOM	0.202026	0.294583	1.34125	1.48154	3.94262	4.45502
GPR160	26.443	25.9056	8.07586	8.81745	6.30514	7.24603
PRKCI	91.4013	97.7571	52.6863	65.1288	53.9678	55.6342
CLDN11	1.37978	1.8682	7.8014	8.59366	5.95727	5.88018
SLC7A14	0.246167	0.170927	0.493884	0.55038	0.607339	0.604275
RPL22L1	79.0647	75.7054	22.8807	25.9502	35.707	35.5495
TNIK	52.5627	55.7523	37.5579	38.6521	29.0665	29.9498
PLD1	0.52916	0.514393	0.937313	1.21507	1.17322	1.22873
FNDC3B	15.3277	15.8564	24.2523	26.0399	30.6	31.0899
SPATA16	0.0873241	0.0848872	6.39206	7.73146	13.196	12.4208
GNB4	27.5269	27.1144	44.7455	50.6383	40.5418	43.297
PEX5L	1.56308	1.4496	0.504643	0.337422	0.341314	0.377324
SOX2	389.398	388.49	293.442	291.961	175.487	185.688
CAMK2N2	9.85685	5.38155	3.21797	3.86418	3.84767	3.09355
CHRD	0.500043	0.243044	1.44236	0.968928	0.911563	1.03426
EPHB3	1.01448	1.06506	5.66441	5.47989	5.36121	7.36014
ETV5	32.9012	35.3416	22.1496	22.4225	19.9531	21.1506
RPL39L	51.181	45.0304	70.4391	73.5457	72.2108	72.3766
RTP1	3.81579	4.59631	24.3587	21.4396	21.5607	20.1928
MASP1	0.894301	0.638424	1.4748	1.33715	1.49622	1.6274
SST	0.595161	0	3.29273	4.25811	10.7925	9.3745
LPP	8.0375	8.59732	16.2508	19.194	16.3375	16.8993
P3H2	2.55924	2.16887	13.6843	15.3759	15.3846	13.6563
IL1RAP	3.65963	3.29456	1.63872	1.75028	1.38771	1.27591
CCDC50	13.1903	14.085	19.9364	20.9117	27.5085	27.3583
FGF12	6.07598	7.46201	13.4291	14.6916	10.515	12.1972
HES1	7.93769	7.88957	27.8598	25.4441	32.5771	30.395
FAM43A	3.02329	2.15043	10.9208	14.64	15.9823	16.6126
PPP1R2	28.3068	29.7838	58.6916	62.1813	62.4559	61.9216
SLC51A	4.23887	3.88415	1.95183	2.20618	1.35012	1.4594
BDH1	9.24164	7.98336	5.71921	6.04534	4.02498	4.79637
RNF212	2.46284	2.42985	33.9782	32.7755	7.20537	8.73758
FGFR3	8.87658	8.14948	59.6033	54.2125	51.2313	46.7867
POLN	2.59624	2.5701	1.01367	0.915967	1.76883	1.6826
MXD4	10.1619	9.90366	5.32268	5.01005	7.22245	6.54179
ZFYVE28	0.707031	0.873057	0.048794	0.0854475	0.0825041	0.0912088
ADRA2C	4.21993	3.77399	24.4243	22.8702	30.0263	27.5544
NSG1	22.55	21.7565	10.4594	9.32811	7.51174	9.11051
MSX1	1.21446	0.758939	55.7458	65.3223	70.1134	62.9362
STK32B	3.10883	2.75344	5.82141	6.2093	9.27649	9.49679
PPP2R2C	3.41897	3.22638	4.90117	4.4166	5.3867	5.68781
MAN2B2	5.06368	4.21917	11.417	10.2216	10.3513	10.2202
AFAP1	13.0654	12.9858	22.2413	22.3368	26.0137	23.318
CPZ	2.77431	2.85247	1.49856	0.906561	1.52032	1.477
ZNF518B	5.39656	5.54104	11.2823	12.9253	10.8927	10.9151
HS3ST1	0.337812	0.372169	1.38014	1.59112	2.43087	2.08538
NKX3-2	0	0	0.27942	0.822053	0.510259	0.940158
BOD1L1	28.5365	28.3488	47.4331	50.3156	54.6201	55.9552
CPEB2	0.461235	0.498181	2.11558	2.68119	3.82793	4.03611
FGFBP1	0.40597	0.263094	3.80098	4.71987	1.5191	2.97119
LDB2	27.589	29.1553	50.1034	48.1395	44.2922	44.1254
SLIT2	7.36603	7.60224	45.2735	48.2976	38.2948	39.0813
PPARGC1A	0.304534	0.493392	0.792016	0.922965	1.15414	0.904443
LGI2	4.92091	5.36762	11.0069	10.2857	14.2548	15.3218
SLC34A2	1.932	1.55916	6.73286	8.96513	11.4263	9.39561
PCDH7	3.00277	2.81681	17.8652	17.509	29.3001	27.0454
NWD2	0.0883626	0.0429483	2.1999	2.03488	1.83125	2.72037
C4orf19	1.26144	1.35531	5.76397	6.17502	2.92383	3.67596
RHOH	1.25238	1.3527	0.0947526	0.124447	0.240321	0.0531352
CHRNA9	2.32203	2.37009	1.08702	1.03832	0.952422	0.88666
RBM47	53.0792	57.352	25.7771	28.297	23.8094	27.0407
LIMCH1	0.795757	0.839384	19.5268	19.2905	25.4829	25.3592
ATP8A1	9.47522	9.91317	3.06102	3.52466	2.9353	2.24171
KCTD8	4.35277	3.57016	1.15778	1.45979	0.76348	0.779107
RASL11B	58.6233	53.6606	31.9141	32.5346	35.5253	30.6802
PDGFRA	0.944845	0.844999	2.07486	2.56878	3.78571	4.60003
KIT	22.579	23.6199	12.4651	13.0381	11.7897	13.7279
KDR	68.2602	67.8534	215.108	225.315	199.164	209.745
NMU	16.2213	14.6685	33.2328	36.605	36.6471	28.0894
HOPX	0	0	0.121139	0.106068	0.307243	0.203796
SPINK2	2.38218	0.694711	5.06902	9.16086	5.55402	7.04964
REST	36.6519	34.3526	85.6873	94.3386	81.063	88.714
IGFBP7	0.0952874	0.185256	10.7058	11.76	15.6335	14.4631
TECRL	0	0	1.1695	0.764593	1.18648	0.961886
TMPRSS11E	4.0428	5.10061	17.9374	19.0009	19.6834	16.9154
CABS1	2.04072	0.933537	0.306523	0	0.103658	0.229189
CXCL8	0	0	0.413011	0.650934	0.838015	1.00363
CXCL6	6.23405	8.02551	3.0116	1.50682	1.7459	1.84968
CXCL1	1.13521	1.37942	2.65717	2.66501	4.16615	3.79294
CXCL3	6.38155	7.65362	1.83407	1.33414	1.35975	2.13614
MTHFD2L	3.48368	3.40467	2.55067	2.32827	1.42324	1.94886
NAAA	4.20683	4.69082	3.0541	2.32374	3.09844	2.63791
FRAS1	46.9752	50.4259	34.46	34.6895	26.2579	29.7968
ANXA3	10.3386	13.0162	90.9916	88.1579	118.506	114.218
BMP2K	3.97862	4.3173	7.0091	8.29132	7.90983	8.7797
ANTXR2	4.56778	5.16526	7.37906	7.97003	8.45215	7.99127
RASGEF1B	0.812698	1.21136	3.36643	3.81172	5.06838	4.49974
SCD5	0.771268	0.874702	3.64705	4.44512	5.439	5.84923
LIN54	7.88007	7.52809	12.7667	13.0253	11.9666	12.0619
NKX6-1	0.119186	0.17379	1.52169	1.75875	1.59524	2.33244
CDS1	19.1696	16.671	7.82481	9.65949	7.72483	9.75982
ARHGAP24	0.232555	0.384311	0.593821	0.727924	1.00407	0.754805
MAPK10	0.319114	0.2096	0.778141	0.883166	0.606975	0.621614
SPP1	59.4263	56.9206	835.665	775.011	1199	1188.22
ABCG2	0.875042	0.850622	16.1062	15.7818	20.0551	19.6303
PPM1K	1.76287	1.63507	3.41393	2.87832	3.05849	2.96432
HERC6	4.73015	4.35127	8.21431	8.03467	6.79844	7.51572
HERC5	8.25757	7.98962	20.5271	19.9116	18.2261	19.5597
HERC3	1.31718	1.79259	10.404	9.47095	7.57509	8.62579
SNCA	11.683	10.2881	18.8352	19.5855	14.1634	14.4768
MMRN1	0	0	0.369311	0.358191	0.201747	0.509789
ATOH1	0.997674	0.565735	4.24587	4.6099	3.15885	4.76199
PDLIM5	15.3392	16.0718	44.1506	47.4425	53.5265	58.8256
BMPR1B	1.34024	1.01961	3.29827	2.63172	1.28311	2.08601
UNC5C	0.636825	0.401548	2.22674	2.73987	3.84934	3.5654
STPG2	0.0315121	0.0612654	0.48279	0.253637	0.217689	0.330902
DAPP1	0	0	0.172088	0.216978	0.139669	0.193007
PPP3CA	29.4925	34.3622	15.7943	17.8257	20.6235	19.8358
BANK1	0.658513	0.290971	1.27385	1.20461	1.93852	1.91446
SLC39A8	14.5307	15.5874	56.1387	66.3715	60.7523	69.8171
NFKB1	4.6733	5.05717	7.53011	9.35769	8.65465	8.69797
NPNT	0.60129	0.438382	1.50978	1.4788	3.19321	3.01351
DKK2	0.170321	0	3.95043	3.92228	7.16989	6.38174
SGMS2	0.0722611	0.187319	1.02509	1.24941	1.18557	1.10371
LEF1	0.480258	0.63359	48.5565	48.718	61.4954	60.9756
EGF	1.26065	0.904512	3.29566	3.81176	4.4321	4.41261
ENPEP	0.518572	0.618669	1.6251	1.96048	2.21861	2.72271
PITX2	1.14404	1.5446	19.6104	19.5533	45.3608	40.9243
CAMK2D	2.89732	3.71481	22.1946	24.2806	21.1796	23.3903
ARSJ	7.11174	7.22593	10.0075	11.5058	15.3064	17.6719
UGT8	50.4867	48.0505	30.147	37.451	28.6246	30.1876
NDST3	0.0524767	0.153037	0.759318	0.633567	1.20083	1.6281
PRDM5	5.46864	4.99668	3.58556	3.80196	2.38615	2.85926
QRFPR	0.85141	1.407	6.15979	6.7006	2.27913	1.46299
ANXA5	153.234	154.143	332.874	348.562	376.911	361.302
TMEM155	0.486038	0.295296	6.15369	6.08542	4.72162	4.40782
FAT4	2.12555	2.13148	7.51281	8.78424	8.87772	8.26586
HSPA4L	1.7566	1.86141	3.2866	2.73148	2.45975	2.38691
JADE1	56.6077	56.9275	33.0243	34.4829	26.8413	28.6732
C4orf33	1.70403	1.91132	2.94542	2.79	2.94291	3.0532
PCDH10	3.22163	3.57158	68.106	70.4106	63.8279	66.4846
PCDH18	36.3903	37.7545	60.3322	70.2303	63.6783	67.9811
NOCT	24.0163	22.9891	38.0076	34.6804	44.7746	48.9377
ELF2	14.1366	14.5566	21.4682	20.6739	23.0043	23.9342
SETD7	2.64307	2.73631	6.20906	7.31579	8.67282	9.68878
MAML3	9.41554	11.0394	16.7425	16.4188	16.8497	15.573
TBC1D9	0.754918	1.08482	4.24643	5.07821	5.27173	5.23261
RNF150	5.06251	5.13238	2.65934	2.91374	2.01986	2.63171
IL15	0.0233975	0.0909783	0.418213	0.439422	0.505102	0.446714
INPP4B	0.324851	0.189471	1.13917	1.04587	1.17815	1.4389
HHIP	0.152315	0.118451	0.492644	0.735576	0.973289	0.828793
C4orf51	0.819539	0.478001	18.555	17.7369	11.8891	11.8917
TTC29	0.110387	0.0536532	7.32859	9.08234	11.6291	12.3818
EDNRA	2.2131	2.65754	6.64833	8.88709	9.36786	10.0248
ARHGAP10	2.68362	2.42595	6.77977	7.36818	10.2287	10.0678
MAB21L2	0	0	0.564687	0.533991	1.26035	0.949993
FAM160A1	15.922	16.6376	6.98233	6.9696	5.92456	5.83772
FBXW7	6.5473	7.73418	9.7206	9.76884	11.0354	11.7408
TMEM154	0.68248	0.694292	2.37762	2.14334	3.52228	3.69693
RNF175	4.5662	4.47949	2.81685	3.33434	2.42366	2.15949
SFRP2	754.262	746.85	588.687	535.82	377.394	362.176
NPY2R	0.253452	0.34493	1.03549	1.17867	2.18859	1.16136
GUCY1A1	0	0.0620091	1.57454	1.4262	1.95544	1.52236
TDO2	0.104809	0	0.683932	1.31226	2.05142	1.56749
PDGFC	1.41389	1.31051	8.14421	9.3512	11.2438	12.6184
FAM198B	0	0	2.86047	3.71517	5.0785	5.43608
FSTL5	0.13737	0.200305	0.321539	0.829257	0.593105	0.819602
NPY1R	18.4345	19.6735	6.92782	8.45955	9.6878	12.1379
NPY5R	3.18522	4.45437	1.23665	0.499755	0.386032	0.746832
APELA	32.2681	30.731	98.7125	130.979	89.5039	97.2422
CPE	9.45013	8.88423	13.8645	15.346	12.2405	13.2945
SPOCK3	4.34937	3.94879	8.31201	8.29319	7.51147	8.22564
PALLD	8.89157	7.60057	31.9284	35.1737	39.2378	38.6563
MFAP3L	3.95539	3.78365	25.8945	27.4335	31.7208	32.557
AADAT	23.1346	24.5879	48.3089	46.1242	48.7972	47.9974
HAND2	0	0	5.39013	9.63705	13.2741	11.8469
HPGD	2.2618	1.51968	67.465	69.042	79.3302	80.5557
GLRA3	0.0383175	0.0931203	0.27722	0.188474	0.380507	0.310918
WDR17	3.15615	2.26671	0.581379	0.821504	0.406772	0.562112
ASB5	0	0	0.770331	0.768927	0.859667	1.16636
ACSL1	5.38486	4.8932	2.91441	3.29776	2.35022	3.15693
CCDC110	1.51987	2.11065	0.646823	0.533991	0.281235	0.310907
PDLIM3	0.887551	0.882391	3.15913	3.48169	5.1036	4.83331
KLKB1	12.6423	12.1684	18.4466	18.4353	23.8771	23.5426
FAT1	65.5495	68.2511	103.883	102.045	97.98	104.856
ZFP42	21.0493	22.1446	0.11787	0.123847	0.119581	0.0660989
SLC12A7	37.0329	39.6143	21.9207	22.4276	17.5151	16.752
IRX4	0.653302	0.571564	2.50228	1.46065	1.52316	0.997847
IRX2	5.65191	3.32821	97.8783	104.689	82.64	85.5486
C5orf38	0.955349	0	19.109	19.0528	16.0041	14.9567
IRX1	0.395919	0.288653	22.157	19.3858	9.05986	10.3937
ADAMTS16	4.29728	3.14064	14.6039	14.6432	15.4389	14.7921
OTULINL	8.75736	9.17119	5.18697	6.78224	4.75554	4.05069
CDH10	0.0502472	0.146535	2.951	3.37027	2.60334	2.73411
CDH6	0.772521	0.953145	13.7829	14.2826	15.933	15.6427
NPR3	0.130482	0.0362401	0.412509	0.716824	0.676035	0.676184
ADAMTS12	9.06545	9.45237	14.2956	14.7514	15.2178	16.1052
TTC23L	1.89289	1.43116	0.429637	0.677138	0.217938	0.562173
PRLR	0.968067	0.85922	1.56436	1.6186	1.80514	1.86166
RANBP3L	0	0	0.139635	0.293433	0.424988	0.208812
CPLANE1	3.02339	3.70623	5.7875	6.07014	4.51898	4.49735
GDNF	0.0430388	0.0418377	4.46918	4.58035	7.17275	6.5737
EGFLAM	0.192772	0.15616	7.24682	7.64305	12.2626	12.1456
DAB2	7.07784	6.57916	12.6572	12.9581	16.2364	15.902
CARD6	1.21237	0.812786	0.32025	0.373879	0.2888	0.359179
GHR	0.278222	0.513869	1.9892	1.74173	1.80186	1.64669
ANXA2R	0	0.0749256	1.44329	1.999	0.732122	2.0602
NNT	9.8588	9.56199	14.1438	14.7813	20.4741	19.7384
FGF10	0.122155	0.118746	5.09467	4.15134	7.59474	7.63806
HCN1	0.416013	0.49572	0.125645	0.132017	0.139058	0.16654
ISL1	0.510492	0.310153	2.8243	3.93768	8.59591	6.70072
FST	10.0965	11.1394	285.014	318.358	211.115	217.837
SNX18	15.1204	15.5314	22.6574	26.5752	22.9863	24.7782
CCNO	0	0.197648	0.778762	1.09101	1.05343	0.970474
PLPP1	21.8934	17.824	37.9681	45.3596	43.2457	38.3164
IL6ST	4.7698	5.29083	22.1859	26.143	37.0861	35.6521
ANKRD55	0	0	0.472904	0.496886	0.906232	1.00185
MAP3K1	8.67564	8.3872	15.7221	15.3257	20.3959	20.9324
ACTBL2	0	0	0.336144	0.294326	0.795725	0.628342
PLK2	20.481	19.3095	41.792	42.7731	77.2037	76.4756
RAB3C	4.17099	4.49893	0.63222	0.800545	0.493384	0.545439
PDE4D	0.733002	0.833131	6.93967	8.91531	9.51382	9.88245
ELOVL7	5.02362	5.89918	2.4629	3.19881	2.63748	2.83902
ZSWIM6	9.16013	10.9519	16.9023	18.5368	18.4756	20.5526
HTR1A	5.56061	4.22606	0.688428	0.180835	0.0873029	0.386056
RGS7BP	2.7718	3.96002	1.35834	1.65258	0.797827	1.3631
SHISAL2B	19.5092	13.5273	31.9333	27.4522	29.0983	22.5309
ADAMTS6	0.880132	1.16858	3.9649	4.39634	3.85563	3.77061
MAST4	1.25318	1.24257	1.79198	2.02855	2.6296	2.63189
PIK3R1	8.04487	7.43847	19.7427	21.0952	18.8199	20.3001
MAP1B	76.8526	81.0208	176.733	200.502	218.403	232.341
FOXD1	0.0701123	0.136311	0.656441	1.25406	2.48226	2.27564
ENC1	11.5529	11.7798	35.6724	39.3626	63.9499	64.7032
GCNT4	2.94698	2.83255	11.4707	13.5626	17.0698	20.23
SV2C	0.122318	0.118904	0.455487	0.273477	0.27726	0.408683
F2RL2	0.160896	0.104271	0.776037	1.77468	2.13035	1.48475
F2RL1	33.0755	36.1413	108.323	115.54	167.877	185.174
CRHBP	0.0656099	0	6.25455	6.57173	49.9697	42.4648
TBCA	126.893	117.973	215.755	201.257	221.952	203.345
LHFPL2	23.9765	24.8986	12.068	12.3708	12.5618	12.4126
BHMT	2.35172	2.23529	0.311372	1.02823	0.586658	0.399111
THBS4	14.1772	12.811	7.10424	6.71449	3.9313	3.85047
SERINC5	25.9042	25.7044	61.811	73.9854	73.9591	80.5516
ANKRD34B	2.78782	3.021	0.194497	0.204361	0.118393	0.174512
DHFR	113.83	113.897	68.1296	80.3882	63.8241	64.3065
RASGRF2	6.31491	6.32217	9.20171	10.5124	16.8035	16.1192
VCAN	126.183	141.948	248.797	268.977	237.676	249.471
HAPLN1	2.11506	2.00464	55.47	61.1913	112.688	107.516
MBLAC2	4.79526	4.18899	2.56473	3.21637	2.37814	2.19603
POLR3G	218.636	227.702	76.6103	85.8973	74.1664	83.7825
ARRDC3	4.99457	6.66683	8.21678	9.10015	9.81662	10.3186
NR2F1	0	0	2.28592	1.75373	1.951	0.895293
RHOBTB3	7.41198	7.32657	16.9237	19.0481	22.8327	23.7709
GLRX	6.41462	7.38933	9.66895	10.69	12.4691	11.2759
ELL2	13.5268	16.028	22.7705	23.0051	25.4199	24.3166
PCSK1	0.797024	0.943212	5.5746	5.5164	9.09674	9.46105
LNPEP	1.6263	1.4521	2.64543	3.33981	2.9439	3.2085
LIX1	0.223456	0.304109	15.1396	15.108	26.8597	26.2378
RGMB	12.9293	12.7025	38.5755	44.7477	40.4687	45.7648
ST8SIA4	0.212361	0.252309	1.98827	2.30012	3.7694	4.077
SLCO4C1	12.7913	13.6409	33.5131	39.591	36.2028	37.2577
C5orf30	19.9986	19.5407	13.9071	12.9068	10.6819	12.6946
EFNA5	5.61098	6.04999	14.9313	17.3611	16.0948	17.3927
CAMK4	3.55646	3.21302	1.30536	1.09962	0.970405	1.04755
MCC	6.12673	6.4382	21.7914	25.6974	18.3838	19.3432
KCNN2	9.7493	10.2486	4.72802	4.99314	5.45743	4.76165
SEMA6A	212.591	209.4	611.695	596.164	536.333	535.714
DTWD2	8.68339	8.86699	47.6679	63.3725	63.9412	74.794
TNFAIP8	3.71989	3.89568	5.63062	6.01905	6.01041	5.6561
PRR16	1.7792	0.864774	4.40545	4.62886	4.74875	4.40055
LOX	1.75716	1.45029	6.0671	5.66318	11.7092	10.9823
PPIC	9.204	7.49856	17.011	17.6385	16.3497	13.6397
PRDM6	0	0.0382401	0.334826	0.474938	0.679375	0.732277
ZNF608	30.3939	30.992	51.5137	51.465	48.0633	49.406
GRAMD2B	9.43007	8.28207	5.48526	5.34013	4.71601	4.69223
LMNB1	323.82	334.269	456.582	435.19	546.044	523.632
MEGF10	14.0067	16.0373	4.8487	6.68322	6.47064	6.72452
FBN2	22.577	22.1637	42.727	46.0778	57.1025	56.8876
SLC27A6	6.52853	5.37392	3.09209	2.02467	1.22751	1.5078
ADAMTS19	28.6671	28.6604	71.5795	75.544	47.0128	43.9546
FSTL4	2.07555	1.96453	1.06927	0.732712	0.801802	0.49534
TCF7	6.54257	6.83965	25.1682	22.5383	25.6599	25.3664
UBE2B	15.5349	15.6989	22.2597	22.339	27.4083	23.1518
JADE2	17.2416	17.4664	42.7581	44.7599	50.6783	51.3683
PITX1	0.0523795	0	10.5216	11.9452	30.1234	22.5511
CXCL14	0.558698	1.26725	44.5421	45.3852	47.601	46.8453
SLC25A48	0.439385	0.341698	1.45854	1.21815	0.948536	0.796946
LECT2	0.253662	0.410971	1.07953	1.6636	1.02219	1.85648
TGFBI	4.92139	6.24902	24.1311	23.7965	42.3138	38.1689
SMIM32	0	0.321726	0.8451	0.789295	4.38211	4.31788
SPOCK1	21.3403	23.4743	10.3147	12.318	10.592	10.7502
KLHL3	4.00265	3.67981	2.65419	2.95529	1.9827	2.10303
WNT8A	0.264104	0.171156	24.2028	22.7533	39.91	36.3892
NME5	1.30701	1.86844	3.01022	4.19424	3.31948	2.78898
GFRA3	4.32929	3.06868	8.44455	6.85625	4.90664	5.25213
PCDHA1	4.50312	4.37745	2.54591	2.85139	3.09377	2.38471
PCDHAC1	2.22497	1.90539	3.06615	3.67172	4.34578	3.64114
PCDHAC2	2.21221	2.03729	4.08795	3.87875	5.65541	5.5852
PCDHB1	0.156801	0.0653249	0.476648	0.240394	0.464226	0.406287
PCDHB16	21.0345	22.5923	8.2006	9.37288	11.2411	10.2155
PCDHB9	3.41567	3.40133	1.70181	1.26658	1.76249	2.30632
PCDHB12	17.7498	18.5923	2.5045	2.97106	5.40958	4.84769
PCDHB13	6.57711	5.82838	3.55683	3.31473	3.63984	3.36479
PCDHB14	4.57095	5.92452	3.11247	2.69119	3.22344	3.05446
PCDHGA2	2.78975	2.76507	1.55973	1.3453	1.65322	1.9843
PCDHGB1	4.31538	4.45714	0.885469	0.654707	2.06282	1.3977
PCDHGA4	1.88157	2.37778	0.928874	0.942325	0.812379	0.862167
PCDHGB2	3.47063	3.22383	1.28008	1.68987	1.73156	2.0615
PCDHGB3	2.55155	2.17969	1.11879	1.17552	1.33533	1.21788
PCDHGA6	2.20872	2.50869	1.50397	1.64261	1.4455	1.42045
PCDHGA11	8.00273	8.14838	15.4539	14.4837	9.75112	10.2666
PCDHGC4	1.77471	2.0846	11.518	12.4327	7.88592	9.95327
RELL2	17.1436	13.9795	6.87387	7.03239	4.09856	5.88352
FCHSD1	21.7427	19.929	13.9442	13.2431	10.5643	8.99041
ARAP3	63.9177	59.5041	32.8953	30.3096	27.1348	26.5637
PCDH1	136.02	144.914	77.1121	74.1686	55.7683	55.4067
PCDH12	1.40221	1.02231	0.573795	0.434083	0.395846	0.334643
SPRY4	70.2003	72.3259	152.239	165.597	127.454	126.889
FGF1	0.522951	0.643919	1.24632	1.59013	1.98693	2.76235
SH3RF2	0.610303	0.568552	2.29429	2.45612	2.61306	2.52463
PPP2R2B	9.98482	9.57081	2.35875	2.42856	2.92211	2.80501
JAKMIP2	20.6409	20.9515	11.4593	10.6395	9.6224	9.82372
SCGB3A2	119.923	117.74	211.863	206.084	220.848	210.344
SH3TC2	0.0363807	0.0471539	0.464484	0.390432	0.513115	0.463063
AFAP1L1	5.96005	5.22571	2.91776	2.47349	3.39741	3.27244
PCYOX1L	9.45431	9.80906	7.0412	5.63678	5.75661	5.06225
PDGFRB	6.88	6.73809	17.3266	16.523	20.226	19.6295
CDX1	0	0	18.5202	13.0041	30.2613	31.257
SLC6A7	0	0	0.142593	0.37456	0.506321	0.399815
ARSI	3.03789	1.96874	8.09232	8.55301	12.339	9.98897
CD74	79.7652	83.603	16.6659	14.825	15.0624	13.5639
SYNPO	0.896396	0.784242	1.67854	1.89193	5.54219	5.08295
MYOZ3	12.8858	11.9932	6.4303	5.53044	6.41845	5.49621
ANXA6	59.0989	54.2214	99.2778	93.4933	98.7001	90.8364
SPARC	344.893	352.919	674.533	648.617	814.893	786.471
NMUR2	0	0.152471	0.801013	0.841634	0.609482	0.524056
GRIA1	1.10786	1.10035	3.01337	3.10157	2.47481	2.43704
HAND1	0	0	60.523	72.8662	183.84	159.094
CYFIP2	27.4158	26.2931	11.0786	9.71337	8.7737	9.29802
AC008676.3	0.258656	0.167625	0.697162	1.46503	1.34012	0.781907
ADAM19	32.1308	32.2319	106.569	106.124	158.33	160.701
NIPAL4	0.218518	0.297388	1.45074	2.0715	1.24537	1.62709
PWWP2A	34.634	34.8757	23.7081	24.3041	19.1492	20.1448
CCNJL	25.0824	26.3626	13.7681	13.1983	13.4334	13.0778
ATP10B	0.341467	0.331938	0.0138401	0.0290839	0.014041	0
GABRB2	0.349349	0.393221	4.67935	5.85394	3.74702	4.80935
GABRA1	0.742513	0.928018	0.270854	0.213443	0.274787	0.303779
MAT2B	43.6831	43.1232	25.1215	28.1829	28.9995	28.8907
TENM2	1.08258	1.35998	2.62256	2.47255	2.41614	2.49617
SLIT3	0.167655	0.188049	0.735455	0.876555	1.89317	1.55122
DOCK2	3.21589	3.03142	2.34619	2.21617	1.23821	1.14293
INSYN2B	0	0	0.887306	0.493573	0.211809	0.292695
KCNMB1	1.33111	1.52923	4.27442	4.22063	12.1474	11.3497
FGF18	1.20381	1.35024	17.261	15.6519	27.9866	30.1438
NEURL1B	5.03848	4.75873	3.09456	3.2515	3.28781	2.89683
DUSP1	8.28891	10.0056	22.1733	23.9495	28.0797	26.4338
NKX2-5	0	0	0.373761	0.471259	0.834214	0.838389
STC2	12.7545	13.0987	14.6365	15.5129	23.5044	22.9762
CPEB4	9.88272	9.69395	3.90109	4.97955	3.98865	4.59748
C5orf47	0.800165	0.194459	0.0567553	0	0.0575794	0
MSX2	0.648122	0.866298	41.3049	40.6464	74.6448	72.853
DRD1	0.136091	0.0440978	2.47114	2.35304	1.29268	1.16924
HRH2	7.02717	8.84575	5.237	4.98129	4.30636	3.64781
CLTB	25.3444	24.4617	43.6046	38.879	40.1877	30.7378
GPRIN1	15.2417	13.2031	7.54591	5.97573	4.5254	4.29412
SNCB	11.8264	8.37717	1.95079	2.45966	1.97911	0.962685
UNC5A	2.10948	2.21466	0.179549	0.188655	0.182156	0.040275
PDLIM7	68.2287	57.238	138.061	130.135	167.02	143.889
DOK3	10.6766	11.0829	14.9618	15.5842	17.4181	17.0354
SQSTM1	21.6966	19.3627	36.7298	32.0172	28.4245	28.1894
FOXQ1	0	0.154848	1.83038	1.49582	2.26961	2.20494
FOXF2	0	0	0.383185	0.268412	1.03666	0.931156
FOXC1	0.0936855	0.091071	2.31248	2.01083	6.06739	5.5449
GMDS	27.5601	27.0817	16.1841	17.5398	14.7218	14.4803
SERPINB1	6.12223	5.43135	8.14529	8.66467	9.906	9.41912
SERPINB9	34.2086	31.5608	547.479	639.346	376.494	398.311
SERPINB6	4.58334	3.98145	7.36353	8.21039	7.10955	6.99522
TUBB2A	337.247	319.14	1935.39	1819.35	1359.17	1310.03
TUBB2B	441.321	457.361	1932.95	1600.47	1599.91	1336.54
PXDC1	1.18936	0.289042	7.0863	8.57581	8.79391	8.23153
NRN1	0.157994	0.537546	1.21029	1.13037	2.11466	3.09189
DSP	66.0876	67.5909	167.543	163.964	223.062	214.365
BMP6	0.992291	1.67197	2.64639	2.24814	5.02689	5.93616
TFAP2A	0.177814	0.172852	5.71337	5.54592	6.44889	6.5564
ELOVL2	2.30053	2.63887	3.2113	3.45645	4.68823	4.91933
NEDD9	4.36727	4.31442	10.0335	9.14512	13.9043	13.7444
EDN1	1.53782	1.05522	18.4019	19.8205	26.0898	22.9703
PHACTR1	3.30102	3.40047	2.62796	2.2178	1.82941	1.94403
CD83	19.012	17.8417	9.89601	11.3134	9.21884	7.18988
GMPR	1.07113	1.20143	14.4469	13.2637	14.2297	12.8995
ATXN1	0.536887	0.511868	1.59941	1.83749	2.25564	2.16837
RBM24	0.213594	0.415267	4.90865	4.77553	6.13267	5.5563
CAP2	24.3723	19.4158	55.9071	52.9992	40.1267	42.7674
ID4	6.11969	4.19474	34.5918	45.4676	84.2799	87.4798
DCDC2	0.368104	0.46518	3.94775	4.18087	6.00759	6.2549
MRS2	72.9814	75.5072	134.849	147.007	200.601	210.958
RIPOR2	5.26489	4.64928	2.47863	2.46635	2.39805	2.68788
CARMIL1	42.8182	41.9651	26.8214	26.0045	24.7584	26.7508
BTN3A2	2.21981	2.25941	0.800216	1.051	0.563774	0.747907
BTN2A2	10.6641	10.6179	7.82901	5.83535	5.85772	5.78976
BTN3A1	4.50893	3.19064	1.38273	1.60111	1.23104	1.32927
BTN3A3	1.78769	1.16907	0.525644	0.523232	0.280671	0.496455
POM121L2	0	0.106602	0.56004	0.784588	0.615519	0.104686
ZNF391	9.28273	9.87427	23.2822	26.6404	22.7332	22.6258
GPX5	0	0	0.234562	0.739373	0.317291	0.876917
HLA-F	4.48961	3.82907	1.65832	1.09848	0.731478	0.687356
HLA-G	5.31999	4.56311	1.86452	2.61211	2.2519	1.19495
TRIM26	41.554	45.7857	66.482	68.5007	70.6037	68.2662
DDR1	88.2024	86.956	63.7142	61.2658	40.8064	37.4135
MICB	20.7698	19.679	35.0209	36.9733	30.0808	28.3605
TNF	0	0	0.186791	0.294396	0.56851	0.837989
AIF1	10.9536	9.38695	0.73604	0.515578	0.746727	0.27517
APOM	4.87458	4.52316	1.69733	2.47695	2.48729	2.22092
LY6G5C	1.12265	1.36415	2.92638	1.94527	2.72651	3.55002
HSPA1L	0.578316	0.913538	1.72283	2.13345	2.49692	1.79423
HSPA1A	16.3685	16.1997	27.2968	28.8136	27.1175	26.6555
NEU1	24.3706	25.3959	38.9218	38.4057	34.8104	35.17
SLC44A4	2.18155	2.01464	0.789155	0.48775	1.08318	0.728892
ZBTB12	53.3569	57.2072	29.0522	27.1923	25.4933	23.0333
TNXB	1.45653	1.62939	1.30861	1.01314	0.608903	0.562794
PRRT1	3.39805	4.2714	1.7952	1.36228	1.56831	1.39821
GPSM3	19.3427	15.8137	11.1446	8.87105	10.6212	10.0373
NOTCH4	0.792367	1.02701	0.481733	0.455547	0.342109	0.522282
HLA-DRA	10.7757	10.4749	3.05725	3.72626	6.69954	7.13207
HLA-DQA1	0.238941	0.438737	0.0451945	0.0474865	0.0458507	0
HLA-DQB1	12.0003	11.4467	3.5111	3.95746	3.27064	2.64913
TAP2	4.51847	5.00786	2.79258	3.24306	1.2426	1.3737
PSMB8	10.309	10.3792	2.71592	3.45731	1.16573	1.11299
PSMB9	0.239459	0.814718	0	0	0	0.057148
TAP1	5.24348	4.7623	3.19252	2.53293	1.12369	1.46147
HLA-DMB	1.61978	0.998514	0.235385	0.211991	0.0341147	0.037714
HLA-DOA	23.8361	23.0818	5.15008	5.8212	4.35405	4.11329
HLA-DPA1	3.64738	3.51449	1.98796	1.40205	1.7958	1.52713
HLA-DPB1	12.9148	12.9387	8.80523	8.19106	8.36409	6.41598
COL11A2	2.70127	2.36064	0.905745	0.878471	0.895334	1.12003
TAPBP	23.861	24.0084	14.7677	15.7768	12.1239	12.7086
ITPR3	32.9799	31.8602	15.891	15.2971	12.035	12.0952
IP6K3	0.066034	0.0641912	0.618256	1.00394	1.25447	0.945559
GRM4	7.92031	7.35928	4.91681	4.85336	4.62772	3.95276
SMIM29	1.23758	1.68426	3.51124	2.28737	3.206	3.46549
PACSIN1	14.9205	14.5413	7.45697	7.21927	5.94647	6.64691
SCUBE3	1.25003	1.60399	7.76698	7.82549	10.5351	10.0953
TEAD3	49.6893	49.1829	98.6671	93.7356	103.019	93.8888
CDKN1A	0.0602966	0.234456	0.872469	0.916714	1.14547	1.49657
PIM1	46.3314	43.8974	165.47	182.535	186.809	185.466
CCDC167	14.5579	15.3068	54.3687	49.1548	60.0325	49.6329
MDGA1	0.0388887	0.0504046	0.628905	0.62602	0.514907	0.383613
GLP1R	4.67905	5.00908	0.907427	0.529692	0.613735	0.565407
KCNK5	49.6484	51.785	21.1709	20.3178	13.9947	12.5266
DAAM2	3.22241	3.11868	5.40096	5.07817	6.10454	5.1902
MDFI	85.793	66.6765	43.8635	43.0893	50.2281	42.4458
USP49	10.8952	11.8025	7.48185	8.49379	6.38357	6.31761
C6orf132	63.2071	61.5215	38.0591	34.3245	34.4631	34.1023
GUCA1A	7.30591	8.09478	1.20357	1.89691	2.17075	2.32478
TRERF1	32.2285	37.225	22.7144	20.4629	17.9507	17.347
PRPH2	2.16286	2.523	0.578576	0.221061	0.160085	0.235966
PTK7	70.1055	72.4282	120.954	111.287	104.708	98.0125
SRF	90.5956	90.1094	138.501	146.23	151.397	142.553
DNPH1	12.7998	12.8716	6.0108	8.0261	9.02006	5.33699
TTBK1	1.11813	1.08692	0.140415	0.245893	0.269079	0.104989
CRIP3	8.17187	6.48624	2.93536	2.21259	2.46007	2.0755
POLH	2.28582	2.27253	3.93539	4.13496	3.40935	5.00888
CAPN11	2.12457	1.00745	0.661586	0.556109	0.536953	0.296803
MYMX	10.4714	11.8757	7.98439	4.6824	3.39083	2.91557
SLC29A1	142.142	141.826	90.4458	93.0923	55.5525	54.205
TMEM151B	10.9824	11.5929	0.458784	0.723075	0.785438	0.385914
RUNX2	0.246942	0.261874	1.01271	0.803073	0.639713	0.85722
SLC25A27	3.18813	3.09916	1.66624	1.30055	0.676172	0.694119
TNFRSF21	93.0521	84.7366	183.658	191.141	188.886	188.744
ADGRF2	0	0	0.489543	0.48865	0.546315	0.603955
ADGRF4	0	0	0.369286	0.630522	0.93662	0.880123
RHAG	0	0	1.68688	2.0169	1.59335	1.23955
TFAP2B	0	0	0.28002	0.133737	0.645649	0.571016
FAM83B	4.93587	4.91102	6.12879	7.01085	7.62179	8.59223
BMP5	0.0465346	0.0452359	6.13926	6.20089	3.49594	5.10862
BEND6	0.460749	0.607852	1.65271	1.50106	2.01773	2.26203
BAG2	10.8667	11.5042	22.8054	24.9511	22.2292	21.6446
COL9A1	10.6685	10.8646	5.68615	5.49746	3.99203	4.36472
FAM135A	16.7597	18.875	10.939	12.3014	9.67311	10.4118
SDHAF4	5.10846	6.70396	2.71756	2.2843	2.09533	2.43832
KCNQ5	0.412996	0.448702	0.827114	1.34704	1.61531	1.27553
CGAS	2.96549	2.45247	7.64762	9.02503	5.04503	5.40831
COL12A1	1.84185	1.83342	9.59429	10.0808	8.39761	8.50998
FILIP1	1.98235	2.44894	6.0637	5.70638	5.18885	5.5589
HTR1B	2.27492	2.12298	3.48536	3.66211	6.52188	7.38372
MEI4	0.243352	0.337944	1.21319	1.15035	1.531	1.02879
LCA5	1.97349	2.96755	4.09438	4.32959	4.1272	3.65011
ME1	7.63769	7.05332	20.1062	24.1508	23.7429	23.2273
PRSS35	7.38633	6.00792	14.9474	14.4922	14.9041	15.4693
MRAP2	7.85844	9.71499	3.7806	4.65984	4.3518	4.3217
TBX18	0.0868601	0	0.998074	1.16521	1.76261	1.4718
CNR1	0.347154	0.253099	1.50203	1.78518	2.39817	3.12068
PNRC1	13.2765	13.145	29.8205	29.8485	37.7372	38.0808
SRSF12	4.97367	5.18864	9.53367	10.7766	8.51982	7.45005
PM20D2	5.82026	6.30336	12.4347	15.1264	8.83743	9.84442
GABRR1	0.730166	1.18298	1.74016	2.22021	2.48	2.64872
UBE2J1	35.452	35.1294	57.7232	65.0593	84.0661	84.2191
RRAGD	7.61435	6.94364	5.03048	4.41006	3.85112	4.9497
BACH2	1.69134	1.53453	2.87918	3.27729	3.16439	3.08564
EPHA7	5.08106	5.56266	9.82519	11.8014	10.053	11.6788
FUT9	2.26546	2.76257	0.969834	1.17487	0.706104	0.895773
GPR63	14.522	13.7864	6.83772	8.9806	6.48343	6.87251
POU3F2	0.301545	0.146565	0.769984	1.24726	0.748614	0.43179
FAXC	1.87658	1.39498	2.69789	2.89112	2.31493	2.76992
SIM1	0.793205	0.963836	0.101271	0.141876	0.0856178	0.113581
GRIK2	2.15788	2.40406	0.144459	0.238518	0.209366	0.115728
BVES	1.99483	1.93916	3.39582	3.9928	3.41778	3.62725
PRDM1	0.172626	0.111873	3.91818	4.19407	6.33526	6.53676
CRYBG1	9.00555	9.61587	3.6364	3.47202	2.28087	2.62306
CD24	2036.73	2118.83	804.238	932.86	762.946	795.145
PDSS2	13.4907	14.9356	8.13356	8.88118	7.36177	8.58565
SOBP	4.28862	3.78053	2.10855	2.19165	2.57619	2.26314
CDK19	2.13557	1.86122	2.86236	3.05142	2.75554	3.39776
LAMA4	0.683188	0.772235	1.35232	1.00884	1.20732	1.12236
HS3ST5	5.73582	3.5284	1.02981	2.24422	1.81866	1.88221
CALHM5	0.657876	0.639517	1.91984	2.30297	2.90535	3.53486
CALHM4	0	0.0925323	1.29632	0.93642	4.43862	5.543
FAM162B	2.84023	1.89816	4.68385	7.46145	4.75185	5.93104
MAN1A1	4.0346	3.70808	6.18133	8.39732	8.55147	8.01814
GJA1	691.434	730.175	1371.86	1557.71	1385.08	1496.8
NKAIN2	0.438181	0.596334	2.38694	3.05661	6.3567	5.64699
RNF217	1.07934	0.881341	1.67813	1.66027	2.05045	2.44538
HEY2	7.31324	6.78305	10.9075	10.7406	18.8294	14.5392
RSPO3	0.0578498	0	10.291	10.0886	31.2213	28.9376
LAMA2	7.17295	7.5596	37.8105	37.9178	35.9371	36.4406
AKAP7	10.589	12.2464	6.37667	6.81234	5.74643	6.1929
CTGF	159.295	152.327	349.468	331.962	375.861	380.165
SLC18B1	33.3827	35.5602	21.0977	23.717	17.3764	17.6831
EYA4	0.0615203	0.0996724	0.296725	0.293433	0.442696	0.743893
SGK1	6.60746	6.69144	8.74144	9.71146	18.5473	19.2566
MTFR2	11.7849	11.529	17.3143	16.7155	18.862	17.1259
MAP7	85.3855	90.8795	37.0422	37.109	32.6529	34.0353
OLIG3	0.0897533	0	17.1122	18.2209	4.80519	5.22649
TNFAIP3	2.43944	2.19439	5.76417	7.16358	7.57706	7.61183
PERP	40.6819	46.0058	103.807	117.007	109.238	110.041
ARFGEF3	17.3929	17.4723	7.62823	7.88241	6.9811	7.85925
NHSL1	13.5283	13.253	21.2385	20.9232	24.5991	26.4915
CITED2	139.797	135.261	387.407	389.277	373.988	377.226
ADGRG6	2.60457	2.65848	4.60006	6.03682	3.5423	3.99892
PLAGL1	1.07399	0.736952	10.5931	10.377	12.6745	11.6999
STX11	0.190971	0.0928205	0.568909	1.02473	1.81396	0.638064
RAB32	3.92894	3.96619	6.81689	10.5412	12.9183	13.1272
SAMD5	0	0.0565735	1.18884	1.4313	2.01018	1.97226
ULBP2	0.272653	0	0.92828	1.46303	1.1772	1.82196
ULBP1	1.28768	1.42244	2.64041	2.61727	2.52712	2.45849
PPP1R14C	0.598203	0.332291	2.54581	1.7578	4.13244	2.69212
ARMT1	63.4109	69.9489	107.612	128.997	114.132	125.177
SYNE1	0.343344	0.345405	0.632051	0.489152	0.806706	0.846085
MYCT1	0.242778	0.413005	3.20295	2.65974	4.82177	5.27256
RGS17	3.21292	3.46274	0.772847	0.999434	1.44751	1.44465
CNKSR3	1.4157	1.21868	2.77291	2.51692	2.82789	2.90644
ZDHHC14	0.611858	0.578707	0.774141	1.15355	1.41368	1.51548
SYNJ2	8.92069	9.88807	14.221	14.8895	13.5377	14.2774
SERAC1	3.82612	3.73559	5.8733	6.41022	4.60238	5.56646
EZR	453.103	458.753	936.752	892.327	974.349	941.041
SLC22A2	0.41722	0.550425	0.913162	1.06608	1.23523	0.995715
SLC22A3	0.823945	1.38832	8.2754	6.73008	10.9569	11.9032
PDE10A	0.300634	0.365305	0.533096	0.627346	1.04562	0.860973
TBXT	0	0.816002	208.867	191.745	333.132	309.649
RNASET2	2.62274	2.61972	5.03816	5.27214	4.92431	4.20349
UNC93A	0.136276	0.132473	0.985932	1.03593	0.353028	0.715504
THBS2	24.2357	26.2359	49.3615	51.3774	51.5147	54.2392
DLL1	2.67933	2.10581	6.21079	5.04726	7.18703	5.65967
PDGFA	9.43669	8.35506	33.1842	33.4803	31.7531	28.717
PRKAR1B	72.0713	68.5473	51.4103	48.4509	42.0436	38.5049
GPER1	0.58401	0.227085	3.77783	3.2382	3.37881	2.62028
MAFK	4.57905	4.89238	7.09271	8.44851	6.83947	7.08851
PSMG3	32.1833	31.0115	15.8128	14.6008	19.2833	17.0185
ELFN1	2.96543	3.71958	18.0754	18.0938	20.1964	19.2681
TNRC18	3.68628	2.80132	19.6598	19.6495	24.2526	21.8122
FSCN1	406.164	401.366	893.992	844.576	891.444	807.18
GRID2IP	1.20112	0.864888	0.492237	0.358061	0.268899	0.127401
ICA1	18.5371	19.1894	11.2014	10.9288	10.0653	10.1581
PHF14	29.2394	30.3192	17.5793	17.3822	20.5244	20.7532
THSD7A	0.134618	0.130861	0.429677	0.586907	0.552159	0.706797
VWDE	4.79489	4.28819	2.542	3.08748	1.98741	1.90938
DGKB	0.736316	0.696932	0.0494778	0.0693159	0.100392	0.092487
ISPD	0.553842	0.566722	1.26535	1.56414	1.66129	1.92004
SOSTDC1	2.52841	2.96388	7.46894	9.77638	11.944	11.9264
TWIST1	0	0	8.54647	11.6496	20.0751	19.8615
MACC1	6.65163	6.23121	2.53031	2.60878	1.8932	2.02199
ITGB8	0.970729	0.979025	1.59051	2.19206	2.85	2.96536
SP8	3.9076	3.60622	18.5244	22.5603	19.4768	19.218
SP4	21.2992	22.6548	11.1736	12.7692	9.65459	11.4336
DNAH11	1.49441	1.48623	1.58508	2.0664	2.89853	2.96292
CDCA7L	132.218	134.013	85.9884	84.8991	71.8788	73.9467
RAPGEF5	3.05161	2.9141	1.54316	1.73379	1.02304	0.90821
STEAP1B	2.92408	2.15255	13	13.5323	9.75671	10.3796
IL6	0.266657	0.345621	5.82547	5.64395	11.9736	15.1885
KLHL7	39.8469	44.4527	26.5168	26.0693	20.5416	20.6964
IGF2BP3	82.3692	80.5746	48.039	46.7455	40.6386	40.5739
CCDC126	2.95283	2.87043	5.07073	4.77193	4.42862	4.05516
NPY	1.79711	3.10571	5.2687	8.92885	9.82826	5.14667
C7orf31	4.36156	5.31145	7.95507	7.71553	8.02918	6.68011
NFE2L3	194.855	194.55	70.4372	72.9642	56.2485	56.0268
SKAP2	3.89798	3.69204	15.3128	16.298	15.679	17.4605
HOXA1	0.144864	0	116.582	126.251	130.971	129.647
HOXA2	0	0	2.86571	3.14486	3.29496	1.71416
HOXA3	0	0	5.27102	6.11126	8.96176	6.52332
HOXA4	0	0	0.896	0.941439	1.72712	1.2059
HOXA5	0	0	4.95178	8.18974	12.2801	9.15333
HOXA6	0	0	2.80173	4.73569	5.93198	6.14797
HOXA7	0.0762773	0.148297	15.5817	15.2804	15.8738	16.1651
HOXA9	0	0	6.09795	6.51579	11.8487	11.0702
HOXA10	0	0	4.22259	4.96913	9.03901	7.71947
HOXA11	0	0	2.10337	2.28133	5.7822	5.32688
HOXA13	0	0	2.18516	2.87805	4.52744	4.90156
EVX1	0	0	41.0352	38.7016	60.6704	55.1861
JAZF1	13.7732	15.344	19.2408	22.4454	23.2203	25.6701
CREB5	0.535614	0.505353	4.93434	5.0296	6.81521	6.70714
PRR15	13.2686	13.0787	19.5861	22.9859	21.3127	20.5498
SCRN1	41.3375	41.2779	116.169	124.454	85.1017	90.9154
MTURN	3.12514	2.81898	1.03044	1.66182	1.67751	1.45134
NOD1	4.71896	4.06301	12.876	11.9132	27.1969	25.2012
AQP1	0.428308	0.260222	1.68607	1.24489	5.5015	5.36642
ADCYAP1R1	7.32173	5.80906	2.1995	2.50363	1.65033	1.69597
PPP1R17	7.25127	6.449	1.90411	1.37978	2.99756	1.91465
PDE1C	0.186286	0.181088	0.441699	0.416499	0.459602	0.317558
FKBP9	5.83372	5.32513	11.051	11.7069	10.3514	10.3569
BMPER	0.0232232	0.112876	1.68016	2.22228	4.39172	4.05698
TBX20	0	0	1.08528	0.701736	2.28678	2.62168
EEPD1	5.72923	5.49558	2.45438	2.03593	2.06409	1.52124
KIAA0895	0.109337	0.0265714	0.930626	0.586692	0.613689	0.495781
EPDR1	9.2466	9.7376	14.1556	15.218	14.6938	13.1792
SFRP4	0.0509996	0	0.651128	0.957808	0.528466	0.584222
AMPH	8.02706	8.34229	4.4993	4.93175	3.12761	2.77231
INHBA	0.132911	0.129202	1.39524	1.58486	2.5632	2.43185
MYL7	1.38748	1.10353	70.7504	63.5091	64.8068	48.5255
ADCY1	6.53759	7.19646	4.28387	3.88191	3.36878	3.07596
IGFBP3	1.24722	1.1733	7.36255	8.56349	8.12954	10.2931
TNS3	9.77437	8.68327	30.9029	30.4067	36.7226	38.6923
C7orf57	0.161674	0.392906	2.40817	2.09653	2.30353	2.77807
UPP1	13.38	12.5379	32.1476	27.9925	38.9637	35.5567
VSTM2A	0.246562	0.479363	0.786985	0.744205	1.03793	1.32397
SEC61G	61.002	60.5613	80.815	83.6633	99.8344	107.794
NIPSNAP2	21.2836	20.7529	13.2682	13.5918	12.9269	12.1471
ZNF680	0.921828	1.24814	0	0	0	0
SBDS	61.3723	55.8406	87.0321	94.8642	97.8313	112.106
AUTS2	25.1646	24.9943	16.5025	15.1371	15.0029	14.148
CALN1	12.484	14.078	2.73056	2.90182	1.36136	1.53999
CLDN3	17.8997	16.8388	6.26616	5.55116	2.7423	3.03163
CLDN4	10.5994	9.23898	5.79252	6.8558	5.60643	5.71257
ELN	3.82315	3.6618	1.89024	2.53919	1.0438	1.10026
CLIP2	34.6188	33.115	16.3272	14.4121	17.8451	15.6719
SRRM3	5.13745	4.62993	1.29816	1.14863	0.808692	0.817384
HSPB1	157.681	136.65	289.976	259.286	266.099	229.064
GSAP	0.0612947	0.0595842	0.81735	0.712621	0.494002	0.955714
GNAI1	2.47678	2.95418	4.84351	5.33374	4.31026	4.54744
CD36	0.067612	0.0492939	1.13658	1.67795	1.56177	1.8879
SEMA3C	0.850867	0.99825	11.7373	13.4346	14.7454	14.4525
HGF	0.206066	0.38242	0.749411	0.988458	1.55294	1.00146
CACNA2D1	9.18502	10.2382	14.5586	17.816	16.9732	19.7772
PCLO	2.33971	2.45418	0.615914	0.819722	0.659571	0.759862
SEMA3E	18.9057	17.1048	49.1111	48.9659	38.9281	39.1173
GRM3	2.26079	1.9979	0.139947	0.33085	0.390443	0.156959
ABCB1	1.36202	1.17006	0.700967	0.424912	0.136758	0.302375
ADAM22	6.60302	6.82908	3.68264	4.27386	2.23906	2.36016
CDK14	29.0871	30.0262	12.15	14.6895	12.3032	14.2172
FZD1	1.00364	1.00131	4.06896	5.52719	4.42452	4.38708
ERVW-1	0.150004	0.320799	1.14909	1.20736	0.906711	0.601425
CDK6	5.52014	6.18267	28.2931	34.2622	32.9525	34.138
CALCR	0.826635	0.592102	6.18422	7.04257	3.68176	4.3194
TFPI2	8.91409	10.3984	25.3298	21.7085	25.5792	27.6233
GNG11	3.49148	3.04293	4.66263	4.89909	5.87393	5.51674
COL1A2	26.1284	27.1299	108.475	113.607	161.779	158.374
PPP1R9A	7.17411	6.70136	3.70588	4.1593	3.51758	3.82574
PON3	0.182084	0.663759	1.51107	1.46557	1.41508	1.30365
DYNC1I1	0.805187	1.21321	3.97496	3.24042	3.40691	4.41971
DLX6	0	0	0.99846	1.19215	1.65756	1.42524
DLX5	0.315626	0	5.82067	5.6454	9.17574	10.0434
ARPC1B	0.645603	0.493103	1.17752	1.56716	1.553	1.6288
GJC3	5.10846	4.9659	2.10391	0.884244	1.99216	0.786554
AZGP1	0.545104	0.19871	0	0	0	0
LAMTOR4	31.2524	30.8419	22.9622	21.0684	19.2763	16.1412
GPC2	16.9588	13.45	12.9625	11.6435	6.76203	7.20029
PILRA	3.75877	3.83211	1.56063	2.13171	1.82078	1.13772
ZCWPW1	1.60736	1.8319	2.92494	2.62715	3.30243	2.96302
PPP1R35	21.6905	25.001	15.5608	13.7173	17.2584	13.3111
AGFG2	3.42429	2.96975	6.31497	6.42505	5.10213	4.55081
ACHE	1.89592	1.7485	26.6885	25.3465	29.091	25.2456
SERPINE1	4.72733	5.71623	94.9001	98.166	61.9285	63.014
VGF	3.53663	1.65285	12.7934	13.6855	15.4458	14.803
PLOD3	27.3376	27.9933	49.9045	49.3611	48.2768	40.585
SH2B2	13.4997	9.82348	4.99009	4.69124	4.52964	3.90294
FBXL13	1.0092	0.624299	9.01939	8.49218	5.22876	5.51769
LRRC17	7.90914	6.81929	13.5223	15.0692	11.0462	8.92894
NAPEPLD	3.69706	3.78304	2.04954	2.41451	2.14231	2.67018
ATXN7L1	27.691	27.8665	20.3425	19.2724	11.8696	13.4394
PRKAR2B	29.2595	28.8156	16.7842	18.778	15.7039	15.6531
LAMB1	53.9062	55.784	126.725	119.473	130.633	127.334
LRRN3	1.85091	1.24564	5.21098	4.71125	3.40148	4.75708
IFRD1	22.0027	20.6248	32.4809	35.4458	35.794	37.0856
FOXP2	0.227717	0.132818	0.387645	0.376756	0.589911	0.565197
TES	35.2341	31.6193	62.2833	63.6358	73.5767	77.0326
CAV2	0.796584	0.929224	6.91576	7.95513	8.82754	11.3812
CAV1	14.7322	15.1532	85.7049	95.4502	134.567	137.712
CTTNBP2	21.3575	22.769	4.53907	3.46005	3.63432	3.41884
KCND2	12.0175	12.9373	5.52297	5.53659	3.71638	3.85566
TSPAN12	15.6712	18.3656	28.2109	32.4251	24.0941	26.6883
CPED1	0.0954729	0.185617	0.812622	0.597682	1.11297	1.54938
PTPRZ1	77.9977	82.0042	43.4221	47.4485	39.3927	40.3447
AASS	295.585	309.805	71.975	72.6875	59.5644	59.9217
FEZF1	9.57543	13.2094	0.838988	1.44824	1.09436	1.27704
TMEM229A	0.610689	0.25442	3.26726	3.19888	5.12271	4.33067
GPR37	4.99178	6.09519	16.6324	15.6249	21.3421	22.4315
CCDC136	16.7618	15.9185	8.42355	7.44205	5.31228	4.284
FLNC	7.60985	8.49554	133.44	136.875	154.047	145.309
KCP	1.78137	1.40697	2.99454	2.76804	2.67269	2.01938
STRIP2	7.35493	7.54519	5.03479	5.34609	3.70254	4.12306
CPA4	0	0.0451674	0.435029	1.08039	2.00611	1.33066
PLXNA4	1.79726	2.31491	0.755312	0.71325	0.669281	0.697002
LRGUK	3.37229	3.09192	1.98967	1.67931	1.1251	1.49988
CALD1	157.448	156.978	431.045	445.252	475.847	497.39
ZC3HAV1	43.9495	47.8246	64.9315	71.0404	74.1085	83.505
KLRG2	6.44545	5.85872	8.83472	10.4057	12.2157	8.63011
DENND2A	2.07196	1.94469	3.31428	3.29066	3.26986	3.30793
ADCK2	2.84096	3.19127	6.60945	5.92835	6.81445	5.18299
TMEM178B	8.87077	10.3009	4.02492	3.98208	4.50064	4.66246
EPHB6	12.0876	12.086	6.5552	6.88764	5.6066	4.7475
KEL	3.00498	2.92112	8.38139	8.76508	5.34935	4.6339
ZYX	356.876	354.67	642.713	617.492	681.096	642.186
EPHA1	126.281	125.515	61.3491	57.0587	52.6774	49.2217
CTAGE15	0.497616	0.691041	1.81521	1.20793	1.6574	1.90013
CTAGE4	4.33469	5.31896	7.19753	7.49899	8.77471	8.07245
CNTNAP2	28.0503	28.5118	96.1672	107.587	91.4175	97.9341
ZNF398	52.6051	56.1974	33.6849	33.0246	31.4138	32.781
ZNF467	0.336329	0.523109	2.69092	2.82738	1.97488	1.73376
LRRC61	0.672412	0.98047	0.114465	0.12027	0.174191	0
RARRES2	162.077	163.138	42.4533	45.2911	43.1523	41.1252
ZNF775	6.63136	5.9216	4.33168	3.86175	3.92848	2.87077
AC073111.5	11.0776	11.7999	6.75544	6.9462	4.54458	4.09218
ATG9B	1.69776	1.70632	3.8943	4.27193	2.5842	2.36239
ABCB8	7.87937	7.73608	11.0491	10.6052	14.3733	13.1255
WDR86	2.91046	2.47558	1.54828	1.38278	1.37442	0.651182
ACTR3B	10.8071	10.3275	6.21032	6.30684	7.40769	6.99437
SHH	0.0365035	0.0354848	0.497122	0.391749	0.693467	0.522704
MNX1	0	0	0.298013	0.273985	0.566887	0.543137
PTPRN2	6.58297	5.8814	2.26716	2.3481	1.97149	1.92523
VIPR2	1.09174	1.67749	0.239803	0.157477	0.182463	0.168095
KBTBD11	3.06964	2.45113	1.86624	1.78931	1.32534	0.994222
CSMD1	0.10815	0.124247	1.03768	0.87928	0.899931	0.807167
ANGPT2	0.0271446	0.0263871	2.47215	2.28194	5.81304	4.43108
AGPAT5	46.0939	44.9603	25.3645	26.5103	24.58	24.6622
XKR5	3.18022	2.87827	1.8668	1.69994	1.45199	1.84946
DEFA6	0	0	0.333755	1.05204	3.04741	2.99461
PRAG1	46.9512	48.0104	89.7246	85.5214	95.9818	94.6886
CLDN23	3.05236	3.21444	9.52611	7.96186	8.49297	7.85118
PPP1R3B	27.4456	26.1535	72.6288	76.5397	56.1147	57.1417
FAM167A	1.08691	1.26789	26.6128	24.3982	36.7289	37.1454
BLK	0	0	0.308314	0.12958	0.34407	0.103738
GATA4	0.20696	0	19.7646	20.5448	40.9609	37.7355
CTSB	14.4836	15.7401	31.9047	33.0356	34.3776	31.7178
LONRF1	15.9158	12.5785	22.0823	25.0248	20.3358	20.9682
TRMT9B	0.175529	0.134067	0.608282	0.63913	0.508848	0.694192
DLC1	1.46618	1.45321	12.3693	12.5981	15.9996	15.4235
C8orf48	2.67266	2.22692	5.52463	6.48772	4.06626	5.46723
MTMR7	6.65572	5.49634	4.45504	3.9297	3.06894	3.88623
NAT1	5.80507	4.34516	8.10326	7.99504	7.36874	9.5316
SH2D4A	10.1085	9.39546	32.4534	30.6893	28.3305	31.8698
CSGALNACT1	0.363337	0.29886	1.47491	1.47473	1.23085	1.41408
LPL	12.9233	13.5415	5.9284	5.21589	2.82608	2.24305
FGF17	0	0	8.76232	6.65483	9.80748	10.2013
DMTN	0.370029	0.159868	1.3298	1.83847	2.27218	1.76618
FAM160B2	5.50958	4.57837	8.67937	8.18572	9.3809	8.37711
HR	0	0.0610561	0.267301	0.14979	0.379654	0.519641
REEP4	29.8662	26.4293	51.8087	46.0166	45.9732	39.9772
BMP1	3.02774	2.6561	9.21881	8.25539	11.287	10.5039
PHYHIP	8.33524	8.48847	2.66516	2.44535	1.5233	1.01041
SLC39A14	138.577	147.689	79.2577	88.0155	69.7941	73.4909
PPP3CC	4.12342	3.45335	6.15542	6.41084	5.9709	7.44868
PDLIM2	1.23217	1.28437	2.1228	2.21718	2.19208	1.72894
C8orf58	13.5281	12.8272	19.4425	17.7014	23.2676	19.3183
TNFRSF10A	7.10441	5.45222	16.0191	13.5432	10.117	12.4337
LOXL2	35.8335	35.9612	81.3787	80.8081	109.023	98.1923
STC1	32.3573	35.3322	18.7505	18.5122	14.8891	15.8253
ADAM28	0.826007	0.707366	0.133916	0.140707	0.0849128	0.0375487
NEFM	36.9404	36.3584	137.344	130.382	88.1922	90.8449
NEFL	12.5322	12.5128	69.8225	66.0309	48.4225	47.8539
PNMA2	3.88972	4.74248	10.9143	11.5267	11.1866	8.68511
EPHX2	5.59156	4.95591	3.98939	3.75047	2.37869	2.35491
CLU	82.5013	83.1443	147.919	138.715	134.657	126.044
SCARA3	17.4734	19.2033	30.6772	31.2945	44.3989	37.4549
PBK	9.25894	11.23	11.2789	14.3578	18.9978	17.191
DUSP4	4.53616	5.09934	13.1144	12.193	13.633	12.87
PURG	4.73051	4.40887	2.11697	2.48601	1.51603	1.8622
NRG1	0.519505	0.583914	1.74108	1.7713	1.73832	1.93722
RNF122	22.742	23.2557	36.0324	37.5955	45.2268	39.4725
DUSP26	2.06131	1.30682	8.6199	6.17161	6.34597	3.25109
UNC5D	31.7786	34.4289	12.0843	14.2937	13.3022	14.9329
ZNF703	1.75723	1.44128	14.2556	14.3892	23.2824	22.0169
ADGRA2	0.729263	0.557002	4.67754	4.68182	9.87324	8.05566
ADAM9	11.918	10.9389	14.9444	17.2725	25.5446	26.8176
ADAM18	0	0	0.12277	0.085997	0.415174	0.550773
IDO1	23.2912	24.4503	2.16004	2.97568	4.18802	4.25303
TCIM	0.0991934	0	2.95501	1.33066	3.5975	2.74606
ZMAT4	8.37062	9.15415	3.90162	3.65388	1.97913	1.42692
SFRP1	405.432	456.487	10.1592	12.4017	10.24	10.9517
PLAT	6.80819	6.69924	15.445	13.8673	11.7579	10.9558
DKK4	0	0	4.20218	4.78322	4.79609	2.55287
HGSNAT	1.58343	1.51926	4.62085	4.92875	6.0375	6.38003
SNAI2	0.704823	0.579745	13.2442	13.8674	21.77	20.5474
RGS20	0.345685	0.336038	0.980772	0.978984	1.39302	1.81499
TCEA1	119.132	120.626	171.174	183.915	181.896	183.79
SOX17	0	0	3.14132	2.31746	3.11912	3.37325
PENK	0.479057	0.258715	0.996726	1.23769	1.97643	1.82927
FAM110B	5.24591	4.52085	14.6619	14.008	24.6414	23.583
NSMAF	21.9552	19.6606	29.4274	30.9464	34.3109	35.7098
TOX	22.3926	21.5946	6.85842	7.28586	6.76579	5.31224
CA8	2.19426	2.10211	4.68267	5.43207	5.49209	5.98047
CHD7	59.3342	61.1102	41.9856	41.8582	31.6729	32.0166
BHLHE22	0	0	0.479863	0.302519	0.389464	0.699652
SULF1	8.05707	7.29994	12.617	14.0614	13.9992	13.5533
SLCO5A1	1.74849	1.95018	3.33678	3.78582	3.13094	3.68969
PRDM14	176.603	172.333	77.0803	72.8432	43.8775	46.6384
NCOA2	28.6514	31.2397	18.0481	20.1281	13.1465	15.9519
LACTB2	20.8571	18.3309	29.7499	29.1292	28.9482	29.0022
EYA1	0.917766	0.778262	3.88918	3.66729	2.14144	2.3301
TRPA1	0.720968	1.00922	2.11097	2.21803	2.93851	3.16595
TERF1	269.495	287.987	81.3232	87.8498	67.3087	73.9132
RDH10	4.94237	5.07322	7.94276	10.231	8.65498	9.33718
GDAP1	31.6795	30.2219	13.0571	14.4093	9.60192	9.92176
CRISPLD1	30.8869	33.0943	58.6432	63.2101	56.1739	56.4199
PKIA	21.0688	19.8023	10.9527	13.5757	12.1664	12.0343
STMN2	6.77379	7.56869	18.622	23.8836	19.0269	21.4803
TPD52	14.9197	15.8773	26.3909	30.6587	29.5832	31.8477
ZBTB10	5.18447	4.93479	13.2537	16.228	15.6068	16.8925
ZNF704	1.20087	1.33412	1.98167	2.03833	2.7723	2.47991
PAG1	0.250256	0.421671	1.20704	1.6711	2.37709	2.34121
FABP5	239.864	234.117	464.469	436.394	622.447	589.225
CHMP4C	6.40611	5.17348	13.7573	11.1938	16.34	12.7953
SNX16	5.54506	4.80863	10.0846	11.2025	10.1965	11.0438
RALYL	0.0810509	0.0787891	1.31075	1.12352	1.2248	1.66351
CA13	1.7632	1.51995	3.93593	3.09421	2.87272	2.79471
CA3	2.5476	1.70259	19.3801	18.8677	22.3425	19.6079
CA2	8.22936	8.92599	34.1375	35.249	42.0385	45.0681
CALB1	26.8205	28.3762	29.9115	36.1058	47.4543	50.1983
TMEM64	7.64442	8.3752	24.7197	33.2301	25.2409	31.0742
NECAB1	3.98919	5.52387	10.5771	12.4481	15.8853	16.6025
C8orf88	20.7767	14.7977	33.4424	33.6665	33.395	33.58
PIP4P2	34.4896	36.909	24.5059	25.0513	22.8417	19.3538
TRIQK	6.97437	7.65712	3.58504	5.08769	4.10944	5.32629
GDF6	0.099381	0.144911	3.0029	4.13284	4.63411	5.12303
CPQ	0.797966	1.13769	2.44509	3.5206	2.6184	2.53918
OSR2	0.31383	0.122029	1.1219	1.29106	0.812989	0.958683
SPAG1	1.1278	1.37925	8.23686	9.95601	9.80155	9.30757
RNF19A	6.34259	5.72095	29.1728	37.0063	43.0253	45.6726
GRHL2	19.5133	19.8243	11.8302	10.7475	11.5041	10.0237
NCALD	1.23487	1.11149	2.43303	2.92454	2.23139	1.85557
UBR5	81.9524	88.9558	54.7171	60.119	50.8027	54.016
KLF10	22.5574	25.0987	38.908	40.0183	40.187	43.9884
BAALC	0.69016	1.02871	1.40984	1.64593	2.90035	2.63536
CTHRC1	1.8639	1.20792	12.0748	13.3354	7.33216	7.8092
RIMS2	3.59194	4.01677	2.28722	2.28245	2.16885	2.10119
ZFPM2	0.260187	0.298912	0.845571	1.20576	1.5523	1.28705
RSPO2	0.402221	0.564773	5.05921	3.99682	11.5774	8.66061
SYBU	0.0523646	0.0509033	0.178282	0.398061	0.271305	0.349918
KCNV1	0.0790534	0.128079	0.493436	0.471326	0.568863	0.47795
CSMD3	0.0178835	0.00869219	0.410983	0.423828	0.525048	0.657268
TRPS1	2.15928	2.58342	4.01507	5.15452	5.59371	5.80333
EXT1	22.8859	23.0418	37.8683	37.6748	51.4277	52.2564
TNFRSF11B	1.88653	2.84569	17.3862	17.4534	14.9423	15.7736
NOV	1.92642	1.33762	14.8157	16.2439	13.4862	16.0256
ENPP2	1.31185	2.09883	10.9565	10.6322	11.0212	10.5142
DEPTOR	1.82362	1.5	5.91022	4.51632	6.96508	6.49474
SNTB1	10.9518	10.4119	4.10245	5.14865	3.51459	3.11855
HAS2	10.4022	12.8426	66.7219	72.5392	120.979	126.62
TMEM65	5.255	5.44494	3.25926	4.35355	2.35682	3.14991
FAM84B	37.7746	37.0844	57.5261	67.7477	80.0485	83.1013
MYC	138.373	142.732	235.24	216.315	238.285	248.508
ADCY8	7.99049	8.75718	23.5545	23.5074	17.2364	18.0536
AC100868.1	4.8777	3.40801	31.0727	31.5579	26.0615	31.4303
HHLA1	22.6026	20.3131	80.4188	89.3162	80.4231	86.2504
TG	0	0.0160593	0.239043	0.0738723	0.271045	0.331183
WISP1	0	0	4.79547	5.13373	8.41447	9.43755
NDRG1	1.4603	1.20116	4.82836	4.67138	7.27494	6.95229
ST3GAL1	4.09277	4.64501	6.77265	6.41007	12.1453	11.5624
KHDRBS3	5.76497	6.10039	17.0926	17.4457	18.498	18.886
GPR20	0.364168	0.944013	4.64944	4.01674	3.56392	2.08585
TSNARE1	8.94671	8.08209	5.7305	5.09168	5.77469	4.91737
ADGRB1	8.50021	7.19367	5.53264	5.90265	3.79955	3.34125
JRK	9.49904	8.83593	6.10568	5.71227	5.28922	5.4095
LY6K	0.0454198	0	0.386592	0.365578	1.29428	1.21404
RHPN1	20.6298	17.0117	9.15475	8.47577	5.89995	4.58675
MAFA	0.807888	0.999526	2.18794	1.97048	2.2197	2.52401
EPPK1	3.12599	3.69789	5.5366	5.81738	5.57729	4.67367
PLEC	37.2442	39.8137	58.242	63.1606	76.2008	64.4642
ADCK5	3.01813	2.67311	6.67912	4.49861	4.40157	5.6983
SLC39A4	0.365398	0.31968	1.18184	1.20909	1.10434	0.941801
PPP1R16A	11.1416	10.8307	28.3341	27.2799	24.3163	20.4289
MFSD3	18.0576	15.3962	9.9603	10.0143	7.31735	6.64485
ZNF251	17.6867	19.4373	12.6772	13.2202	10.3533	9.38399
DMRT2	0	0	0.175878	0.230996	0.267647	0.197257
SMARCA2	2.1758	1.96126	5.50532	6.04101	6.01226	6.43889
VLDLR	9.15683	8.90129	14.9676	15.938	18.8239	20.2459
RFX3	4.87383	5.77821	3.29348	3.23961	3.17068	3.1594
SLC1A1	5.6579	6.12602	2.23169	2.09803	3.93236	3.11773
JAK2	2.56334	2.66565	4.26211	4.05176	4.16957	4.15423
IL33	0	0	0.384952	0.657271	0.488177	0.91746
GLDC	67.0278	65.9772	41.6062	36.6694	35.2108	36.6083
TYRP1	0.0983184	0.0955746	0.502105	0.967208	1.18859	1.12628
NFIB	1.54154	1.34447	1.93748	2.35784	2.40103	3.0532
CER1	25.5801	28.3976	273.124	248.396	301.139	290.575
FREM1	1.6063	1.4452	3.6362	3.63721	6.06471	5.23642
PSIP1	390.824	401.393	232.368	221.552	212.489	221.186
BNC2	7.64519	7.28016	3.27916	3.55279	4.10405	4.64017
ADAMTSL1	0.673545	0.458324	0.321043	0.228898	0.139587	0.154315
PLIN2	24.2265	23.0583	46.3192	44.3673	35.5638	34.7597
DENND4C	10.1153	10.0374	6.76602	7.84262	5.86548	4.93853
SLC24A2	1.98464	2.21199	0.509684	0.50493	0.783013	0.914624
MLLT3	4.07219	4.0905	10.764	11.229	17.875	17.882
CDKN2A	0.254892	0	4.23057	4.71106	7.96037	6.81309
CDKN2B	0	0.0881086	8.91048	8.79494	13.8141	15.3149
DMRTA1	4.65623	3.94847	8.09499	8.53504	8.18401	7.02992
ELAVL2	16.4226	15.7556	3.80669	3.35978	4.47988	5.02084
TUSC1	0.716977	0.348484	11.6712	10.9005	13.1563	14.031
MOB3B	20.8635	23.9641	9.09988	10.3736	9.05274	9.21516
ACO1	40.7487	38.9016	26.9553	26.4501	21.2299	19.9609
FAM219A	12.0107	11.3446	23.9225	20.7435	19.1892	17.4073
ENHO	22.4357	21.9748	12.4415	12.1604	9.24644	6.65241
CNTFR	3.74604	3.81087	60.21	60.2249	64.4694	55.8861
FAM214B	4.70594	5.85773	10.5754	10.2649	9.81219	10.957
CD72	4.12781	3.16785	1.89539	1.60292	1.3132	0.933272
SIT1	4.98912	4.98461	0.471835	1.23941	0.239343	0.52919
TPM2	179.488	170.957	299.52	269.035	277.809	246.204
NPR2	6.70907	7.2619	12.1499	11.3618	9.45017	9.72046
TMEM8B	2.13882	2.2782	1.35567	1.46512	0.795739	0.727648
GLIPR2	10.7152	10.7088	18.958	20.6731	25.7309	25.4575
PAX5	0.177343	0.0574646	0.301892	0.334825	0.527475	0.733611
SHB	4.16313	3.21186	11.3616	11.1695	14.665	13.0581
ALDH1B1	124.449	125.849	72.1383	70.6879	60.2499	56.0898
IGFBPL1	23.8925	20.7723	49.6947	50.4092	32.8359	35.6579
CNTNAP3	1.75773	1.765	5.35965	6.8752	6.80517	7.30189
SPATA31A1	0.168952	0.123178	1.11449	1.4732	0.328258	0.32257
SPATA31A3	0	0	0.441347	0.0772882	0.37313	0.123749
PGM5	0.0495299	0.168517	0.400497	0.420808	0.834009	0.756515
PIP5K1B	3.96378	4.61653	2.10066	2.30752	1.54994	2.10613
FAM189A2	6.46901	6.77508	9.94707	10.4687	9.72574	9.66749
APBA1	0.533104	0.298373	5.00504	4.85433	3.58508	3.42358
C9orf135	24.3001	27.1164	66.5778	63.7817	55.6248	52.7088
MAMDC2	11.8817	13.8695	21.8916	21.1668	16.0287	17.5377
CEMIP2	26.253	30.1638	54.2858	58.6451	61.6572	63.0917
C9orf85	7.0633	7.72895	16.2417	16.4701	12.3262	13.309
GDA	0.279207	0.180944	0.297061	0.582634	1.30595	0.932878
ALDH1A1	3.61483	3.4512	0.604368	1.15458	0.557402	0.246485
ANXA1	1.24995	1.84221	66.7171	69.776	135.232	131.063
RORB	1.3614	1.09974	2.59498	2.89806	2.03658	2.19654
PCSK5	13.9539	13.7333	5.49492	6.14899	7.77458	8.65012
RFK	16.2701	16.0466	22.5289	26.5136	23.9209	23.4561
GCNT1	4.77106	4.63792	14.8223	18.7386	14.986	15.903
GNA14	42.242	46.7134	11.1027	12.0284	16.5749	16.7107
TLE4	12.1525	11.7697	20.4961	19.0043	22.2485	21.9582
TLE1	105.747	104.181	68.8214	64.7016	60.3041	61.3704
NTRK2	0.0180626	0.0175585	0.0922445	0.153461	0.17157	0.198294
GAS1	2.73222	1.89712	3.87591	4.88696	4.77479	4.47125
CTSL	48.58	51.8334	79.9857	69.4442	88.7315	82.7337
S1PR3	2.66823	2.35677	5.01481	5.6204	7.08758	6.63291
SEMA4D	15.3903	17.1576	10.0596	10.802	8.45608	9.0135
DIRAS2	0	0.0763006	0.567868	0.666862	0.745558	0.824219
SYK	6.07132	5.6617	12.5285	11.4908	7.34582	7.95237
ROR2	8.53459	6.39131	24.4025	23.5764	21.5906	19.0103
SUSD3	3.93145	3.3971	14.3766	8.72482	12.9508	9.17409
C9orf129	18.008	13.6326	32.2829	28.3617	28.0728	27.5356
C9orf3	1.8661	1.51446	2.6958	2.23539	2.85321	2.30439
PTCH1	4.41167	4.46096	13.4067	13.5216	15.6401	15.1211
HABP4	4.12606	4.49575	9.76391	9.44807	12.2157	12.206
MFSD14C	9.48804	9.79696	6.37562	6.68542	5.33136	5.87941
CCDC180	4.59924	3.8773	1.85781	1.75449	1.87356	1.51312
TDRD7	2.68194	3.35198	6.23226	6.47217	3.74954	3.49492
TMOD1	0.595161	0.674977	1.43529	1.24195	2.6553	2.13057
ANP32B	239.474	219.745	525.099	481.762	618.134	585.038
TBC1D2	7.39415	5.63369	16.8821	17.3808	18.6803	19.0773
GABBR2	0.771088	0.74957	3.22005	2.90925	2.41369	2.36931
COL15A1	0.165854	0.214968	0.494086	0.791075	1.74247	1.68883
NR4A3	0.233012	0.0849409	1.71059	1.5629	1.05635	0.945359
ABCA1	5.2984	6.12709	2.86859	2.97059	3.1481	3.49571
SLC44A1	22.905	23.382	12.8728	15.4984	14.9776	14.8991
EPB41L4B	14.7516	16.0643	6.85408	6.34582	7.80012	8.04375
PTPN3	1.78477	1.73496	1.19023	1.31641	0.937412	0.860668
SVEP1	0.557287	0.428348	2.51509	2.72377	3.43572	3.11775
LPAR1	3.40482	3.13787	5.49497	7.15772	8.20939	8.2313
ZNF483	4.58319	5.5769	1.66407	1.60514	1.68823	1.80515
PTGR1	15.896	18.0674	22.8136	24.1892	28.4664	26.614
UGCG	18.9284	17.3543	32.1881	42.4092	40.5698	47.1327
AMBP	1.8021	1.40145	0.690241	0.402914	0.233421	0.344064
WHRN	8.49505	7.64508	5.79013	5.04507	4.47012	4.75168
2022-12-01	0.0276548	0.188181	1.76539	2.00331	1.17013	1.31999
TNC	4.40867	4.82366	159.342	158.171	123.355	116.93
PAPPA	0.238362	0.0926842	4.3417	4.2066	6.29837	6.56847
TLR4	0.0554263	0.0673494	0.731234	0.904631	2.66827	2.98947
PHF19	12.6463	10.2755	19.0869	16.2442	19.6471	19.6862
C5	0.14075	0.109458	1.26988	1.58604	2.23633	1.77359
STOM	26.5103	26.1618	87.2718	90.669	72.8472	78.3921
LHX6	1.08781	0.622033	3.43127	3.89141	2.51412	2.32124
CRB2	2.49107	2.36524	3.42697	3.7821	6.45321	5.53028
DENND1A	13.7534	13.8054	7.44805	6.99187	5.62069	5.58036
LHX2	0.415604	0.202003	1.2381	2.04425	2.03365	1.32248
NEK6	14.774	12.703	19.6594	23.2617	28.893	26.0219
NR6A1	131.939	134.707	68.2023	77.2018	46.968	49.3359
MVB12B	5.48168	6.14502	9.54991	9.70044	11.0583	9.35244
RALGPS1	9.90673	9.4431	4.18628	4.52381	2.76588	3.07441
GARNL3	1.78309	1.88084	1.17863	1.32322	0.491399	0.778652
STXBP1	19.6992	20.6943	9.06822	8.73848	9.50485	9.62735
ST6GALNAC4	23.1454	21.5478	11.3679	8.12966	7.6081	6.47498
PIP5KL1	6.38519	5.72542	1.63981	2.21524	1.09323	0.998389
DNM1	16.9653	14.6336	8.67277	9.40261	8.04705	7.20157
CERCAM	3.49051	3.54063	8.0087	6.89474	6.97175	6.78012
IER5L	0.474855	0.527547	6.06263	6.61275	5.68203	5.82821
PTGES	5.72277	5.56306	3.05467	3.64331	2.09393	2.03707
FIBCD1	1.63215	1.5866	3.14615	2.6188	3.81362	3.52859
AIF1L	189.388	184.373	122.708	121.885	109.236	111.319
FAM78A	1.30429	1.69052	0.711635	0.986995	0.577574	0.319256
DDX31	18.8348	18.2125	26.8694	26.3637	29.9798	29.914
ABO	0.0578407	0.0281133	0.34462	0.336232	0.199785	0.193255
ADAMTSL2	1.10099	0.802698	2.40972	2.84841	3.42938	3.04047
SARDH	4.70537	3.94556	2.41523	2.50559	2.10911	0.994376
COL5A1	2.94208	2.81204	21.3763	22.137	47.4467	43.6033
OLFM1	17.15	17.4013	12.9356	11.5502	7.1323	7.31136
NACC2	6.52795	6.4945	14.0427	14.4127	16.2503	16.7964
MAMDC4	2.48838	2.517	4.20737	3.18774	4.32653	3.88419
ENTPD2	3.70184	3.05536	1.60514	1.37422	0.542816	0.533411
SAPCD2	50.9943	46.3656	33.1531	31.244	29.3837	25.3666
DPP7	7.63008	7.35376	23.3687	17.4384	13.2337	12.5755
GRIN1	1.80379	1.51434	0.628079	0.879907	0.448399	0.339168
RNF208	21.7487	21.1418	13.067	8.58101	11.0472	7.48033
NRARP	36.5731	29.0884	20.6055	22.7655	12.8299	15.473
ADARB2	0.85716	1.17334	0.193561	0.203377	0.271899	0.20039
KLF6	13.6902	13.3664	30.8014	32.417	42.8633	43.0103
AKR1E2	0.76088	0.739646	3.04384	2.78992	2.10249	2.17905
AKR1C3	2.96228	2.80071	1.13979	0.798395	1.01618	0.697277
IL15RA	0.404853	0.196778	2.54137	1.76508	2.92787	2.12564
PFKFB3	22.7098	24.1521	35.9966	37.0957	36.4153	36.1512
ITIH5	0.993195	0.855487	0.513638	0.697095	0.455959	0.348045
GATA3	0.802843	0.572321	13.6669	11.5358	21.6761	19.7223
ECHDC3	1.7675	0.981816	3.58195	3.68833	2.97984	2.73181
CAMK1D	6.73743	6.20256	3.1442	3.0784	2.628	2.72495
CCDC3	2.247	2.86385	5.22762	5.71601	5.38976	4.29006
UCMA	11.3138	10.3511	1.13292	0.198395	0.383122	1.27063
BEND7	1.68888	1.96296	2.96875	3.08647	2.83748	2.62865
FAM171A1	59.1471	57.18	92.019	86.8298	98.9764	92.8619
ITGA8	0	0	1.95456	2.11922	1.45556	1.49253
RSU1	79.161	76.2694	129.341	134.095	137.698	132.036
VIM	69.5258	74.4827	441.735	426.829	644.883	578.752
ST8SIA6	1.15964	0.994653	1.97406	2.4402	10.7204	12.8934
HACD1	3.48069	3.24451	8.07615	8.95477	8.60514	8.37511
NEBL	3.1652	2.88047	12.3354	14.5992	12.7006	13.5777
CASC10	3.77389	4.51517	14.4959	18.0436	12.1996	10.9003
SKIDA1	1.31753	1.3608	7.54621	7.21701	5.6648	5.73841
DNAJC1	28.3835	23.66	42.0588	39.2596	37.7167	35.2381
BMI1	2.14691	2.12874	5.70135	7.6801	7.4897	8.48486
PTF1A	0	0	0.0960904	0.706744	0.487428	0.646625
RAB18	34.2512	32.8932	49.2509	55.9772	51.7012	53.7989
MKX	1.16452	1.52388	2.51609	2.24313	3.32614	2.86469
ARMC4	4.66215	4.94405	2.98436	2.41208	0.798511	1.47127
BAMBI	20.2661	20.3958	80.7685	77.6858	134.647	119.796
SVIL	13.6212	11.424	22.5574	22.4931	22.837	22.3843
JCAD	2.28069	2.1231	4.1292	4.37317	6.77608	6.58691
MAP3K8	3.06423	2.43261	6.38992	6.12021	6.04169	6.28911
ZEB1	0.425213	0.558018	3.36587	3.57459	3.17608	3.12555
ITGB1	259.29	262.79	463.057	486.923	511.839	545.982
NRP1	0.558641	0.496504	4.49677	4.49643	9.67543	8.51739
RET	4.47055	4.44926	12.8876	11.9943	15.4415	16.5372
DEPP1	0.370402	0.540098	5.09685	4.08551	2.50547	2.53408
NCOA4	105.185	100.891	155.303	166.364	170.912	177.409
ANXA8L1	0	0	0.218925	0.287534	0.333155	0.429689
GPRIN2	9.34475	9.53816	4.53368	2.84144	1.93663	2.14096
SLC18A3	0	0	0.776188	0.475738	0.328107	0.29018
DKK1	0.166731	0.162078	39.2392	39.0671	52.1908	54.2752
PCDH15	0.0238481	0.127504	0.436416	0.575851	0.926691	0.81957
SLC16A9	6.7267	5.57024	4.09971	4.19621	2.61745	4.16204
TMEM26	0.878652	0.854132	0.0226627	0.0952479	0	0
ARID5B	0.88493	0.977539	3.73183	4.029	5.92215	4.97263
EGR2	0.648078	0.678453	4.15833	4.28004	1.24839	1.52287
REEP3	9.21626	9.43597	15.4205	18.3649	17.7323	19.1014
CTNNA3	0.875264	1.04348	2.6707	2.65845	1.19787	1.40308
DNAJC12	2.94802	3.2029	1.47601	1.55087	0.973338	1.07603
SLC25A16	3.03566	2.12743	5.94879	7.82887	6.56349	6.64944
STOX1	0.376854	0.320545	1.00238	1.01108	1.09829	1.21416
AIFM2	4.72744	4.90884	8.50481	9.2564	6.98923	7.04286
LRRC20	32.6209	30.231	17.1861	18.8743	16.9537	17.9675
NODAL	56.703	55.7542	689.089	628.053	794.207	759.994
PALD1	39.3649	38.2663	31.2375	30.6191	18.5126	17.6908
C10orf105	0.521927	0.579841	0.0634629	0	0.0643843	0
DDIT4	5.18293	5.21202	14.6796	13.4261	12.5778	13.5636
P4HA1	29.6697	29.3041	47.015	49.4525	57.1448	58.5196
SYNPO2L	0.107191	0.138933	1.42937	1.0545	2.00549	1.36436
ZNF503	0.109892	0.0534127	11.7387	14.2013	17.4604	13.795
KCNMA1	0.319888	0.280868	0.816822	0.729047	0.895511	0.842233
ZMIZ1	39.6007	39.2723	65.3016	66.2909	75.0179	79.262
NRG3	2.03049	2.22056	4.66014	4.73433	4.75911	4.22282
CDHR1	13.2032	11.2655	24.6086	21.03	20.3888	18.906
LDB3	0.38566	0.482011	0.984768	0.985436	0.951491	1.10447
STAMBPL1	2.93759	2.79906	1.4606	2.00287	1.02973	1.22166
ACTA2	0.0617959	0.240285	41.7627	39.9568	87.2461	75.2732
IFIT2	0.134532	0.17437	1.64127	1.7245	2.71063	2.18325
IFIT3	1.39322	0.948035	2.19381	2.30506	2.52643	2.79298
IFIT5	3.52694	4.14093	5.41914	5.20239	6.48664	5.77179
HTR7	38.1201	34.7724	7.64908	5.98834	5.22415	4.37355
ANKRD1	0.371712	0.451674	140.158	137.875	168.594	157.817
PPP1R3C	1.09294	0.779119	2.79077	3.64908	1.95044	2.15623
FGFBP3	89.6038	85.6983	49.4503	58.8083	34.5063	34.6289
CYP26A1	1.54698	1.68426	18.8554	16.8232	15.0148	13.4682
MYOF	1.71468	1.79342	9.9206	9.72491	13.6257	12.9084
CEP55	30.1354	30.3875	45.2701	45.4038	50.0541	48.8945
LGI1	0.0331121	0.016094	2.12786	2.23576	1.64408	1.6911
SLC35G1	4.09335	5.44511	7.6558	7.44194	6.04613	7.17248
PLCE1	0.768047	0.705135	1.92486	1.69176	2.01422	2.05022
TBC1D12	1.80689	1.39484	2.64617	3.16059	2.68459	2.56198
PDLIM1	136.183	139.728	308.658	293.826	399.386	388.205
SORBS1	17.4987	15.933	34.0621	34.9334	38.3125	40.2706
DNTT	0.0932579	0	1.0319	1.16763	1.20794	0.890257
TLL2	2.23366	1.8862	4.07123	3.81361	3.76017	3.63997
PIK3AP1	3.55465	3.07849	5.66604	5.92448	6.64125	7.34194
MORN4	13.4707	10.3193	8.8485	8.90439	5.9425	6.91892
LOXL4	0.0503434	0.293631	3.1709	2.3412	3.39083	2.451
PAX2	0.0294577	0.0286357	0.451315	0.368824	1.17011	0.759264
SFXN3	1.86645	1.69855	4.79971	4.75899	4.90368	4.3975
KAZALD1	0.407206	0.148441	1.12644	0.819388	1.49442	0.534499
FGF8	6.02966	5.09686	95.503	80.5349	113.189	102.607
KCNIP2	3.78961	2.5787	1.98141	1.88823	1.4492	1.39537
HPS6	10.4136	9.24568	14.6545	12.6037	17.7448	13.6524
ELOVL3	0.134139	0.130396	2.16929	1.43956	0.347492	1.02441
NFKB2	10.4584	9.56855	25.8674	26.519	27.3763	26.0363
PSD	2.75654	2.22831	1.55593	1.16774	0.90201	0.886381
C10orf95	16.7755	21.5403	9.05729	10.0764	9.29689	8.84367
MFSD13A	18.1505	17.9482	7.32492	7.41651	7.38623	7.71742
TRIM8	8.24892	7.51286	14.9609	15.3404	16.8423	17.7362
SFXN2	13.5971	13.9742	9.13781	7.67687	9.29025	8.65338
WBP1L	9.03186	9.59654	13.0906	14.0049	14.9937	13.5011
INA	49.064	45.7029	64.0465	76.4571	81.8349	84.003
PCGF6	16.3851	17.8297	5.15179	5.63176	9.87245	9.27987
CALHM2	5.50294	5.23433	8.46115	7.09102	9.50371	7.23022
NEURL1	0.556051	0.432427	4.29112	4.77395	8.5788	7.60837
COL17A1	0.754774	0.910813	1.88298	1.62933	1.48331	1.19259
GSTO1	47.8522	51.8028	205.592	201.915	216.184	201.306
GSTO2	5.69083	5.11756	2.96622	3.16638	2.5611	2.63665
ITPRIP	15.1085	15.4728	21.2895	22.1431	25.6565	23.4432
SORCS1	1.91952	1.50711	0.549839	0.528203	0.494071	0.75763
DUSP5	29.3263	24.6795	46.4506	49.1207	56.1735	56.9979
RBM20	0.405573	0.262836	4.94794	5.42052	4.24152	4.58148
ADRA2A	0.44196	0.38189	1.08673	1.44926	2.37464	2.06264
AFAP1L2	4.92403	4.29251	5.05637	5.73895	9.7658	9.61343
ATRNL1	2.14401	2.13808	3.98014	4.03322	4.10177	4.12872
GFRA1	0.988121	0.923602	1.76296	2.15826	3.49506	3.30148
HSPA12A	2.14457	1.84301	3.63749	3.65518	2.73754	2.4923
SLC18A2	3.15011	2.329	0.830805	1.54748	0.727931	0.635315
EMX2	0	0.109609	1.82348	1.46217	3.74859	3.0677
GRK5	1.7865	1.58341	2.86229	2.93695	3.08533	2.88418
BAG3	45.6581	36.6396	64.5613	66.2787	74.1123	65.2514
INPP5F	76.7518	79.9425	15.2212	15.5824	35.037	35.2271
PLPP4	0	0.100153	1.66616	1.28996	1.86828	2.16375
CUZD1	1.69889	2.63204	0.67782	0.949592	0.825194	1.0643
ACADSB	24.0796	22.5502	16.7167	17.8011	9.24135	9.71116
HMX2	1.80742	0.878488	0	0	0.292636	0
CHST15	6.31348	6.49189	19.4171	19.5737	20.7409	19.6077
OAT	72.5739	72.5537	150.34	165.392	166.866	172.45
NKX1-2	24.3821	28.0063	243.964	288.017	289.52	307.123
LHPP	21.9925	19.4872	5.3538	5.26108	9.0265	8.12132
FAM53B	9.27539	9.51746	15.8139	14.1325	18.1201	17.9549
ADAM12	0.205167	0.0906554	1.11128	1.40116	3.14065	2.36808
C10orf90	0.0349961	0.068039	0.238297	0.250381	0.72527	0.200448
MGMT	2.63681	1.75908	5.28078	4.76254	5.71462	3.55362
EBF3	0.556925	0.348032	4.74029	5.90567	10.8549	11.4685
TCERG1L	6.96025	7.58202	3.81057	3.94126	5.01359	4.64105
BNIP3	27.6634	29.4429	54.6169	50.2519	53.9188	52.75
VENTX	6.19122	6.20268	9.62525	8.87038	10.3651	8.80508
CYP2E1	0.974861	0.947655	7.67932	7.74396	9.73852	9.28795
SYCE1	0.0474715	0.0461467	0.646489	0.467001	0.409922	0.453172
IFITM1	364.574	331.225	1837.79	1665.1	1936.23	1833.94
IFITM3	233.701	240.706	611.61	556.121	738.886	669.025
PKP3	4.51627	2.92683	15.0869	15.2005	11.9931	10.9869
SIGIRR	21.4099	23.5738	13.2084	13.3608	13.1731	10.646
CEND1	8.69894	8.78142	2.37312	3.29138	2.31128	1.27757
CRACR2B	13.9115	11.3303	6.64048	6.01051	5.35704	4.48655
TSPAN4	15.3333	14.2932	9.83512	10.1649	9.1351	8.1152
BRSK2	22.5385	21.3398	11.8595	10.7216	11.9166	11.1648
DUSP8	0.916336	0.929492	6.51083	6.30656	9.46081	10.497
MRPL23	1.4836	1.68256	3.52524	6.91048	4.53725	3.77673
IGF2	0.287127	0.488449	36.862	38.3248	79.2367	81.6122
CD81	49.1722	49.7342	91.2005	84.7704	109.707	97.6804
CDKN1C	4.89819	3.82362	9.7911	10.6859	13.0094	9.91857
PHLDA2	4.42912	5.42869	57.5314	50.1158	67.3462	52.0242
ART5	5.22024	4.2288	21.1979	24.1209	31.2724	28.0313
STIM1	10.5752	8.85086	16.8167	17.8771	15.2122	15.463
TRIM68	6.27045	6.55471	11.515	9.41032	10.3842	9.67582
OR52A1	0.639145	0.82232	1.90404	1.66436	1.07135	1.02288
TRIM22	9.16468	8.2556	2.65219	2.56813	1.05518	1.1665
SMPD1	3.20997	2.73034	14.5716	12.9183	11.0874	9.32057
DCHS1	13.906	16.1584	22.291	21.7866	24.8274	22.799
SYT9	3.61818	3.44157	1.02654	1.1134	1.00785	1.37416
OLFML1	0.267614	0.67638	2.27781	2.10613	1.94114	1.73719
OVCH2	0.880769	0.171238	7.72161	8.97965	12.4731	10.7622
OR10A6	0.120514	0.380741	0.769321	1.29334	0.962606	1.2655
OR10A3	0	0.337306	1.89019	1.5516	0.958816	1.78871
NLRP10	0.290643	0.494432	2.1646	1.75451	2.38425	2.49708
TUB	19.4793	19.0687	13.5294	15.3899	9.49705	10.4207
RIC3	6.89312	6.53732	4.59965	4.51072	2.59246	3.25576
LMO1	0.108819	0.105782	0.648354	1.36247	0.939668	0.831047
DENND5A	34.7054	35.3906	63.0433	61.8662	61.1491	64.6571
TMEM41B	28.197	31.5338	41.9116	54.4884	50.0257	56.4551
WEE1	33.1422	34.3071	49.2686	51.5713	55.8796	60.4261
AMPD3	3.79017	4.02652	2.28126	2.42116	2.0806	2.04168
MRVI1	2.81828	2.62354	4.35035	3.95154	3.98041	4.40037
GALNT18	4.30987	4.48533	1.2084	1.45107	1.18216	1.5005
MICAL2	0.564711	0.593222	1.64354	1.70245	2.61121	2.565
PARVA	8.31571	7.88886	15.8127	15.565	16.9816	17.9261
SPON1	3.2441	3.04845	43.1366	45.5498	56.5867	57.3267
PDE3B	6.23645	6.70377	9.5066	10.3961	10.3771	9.65746
SOX6	0.0655598	0.154773	0.446412	0.452299	0.396282	0.482796
PLEKHA7	5.35628	5.97155	2.7924	3.41303	2.58723	2.26899
ABCC8	0.964228	0.837907	0.0248699	0.104525	0.100924	0.0418396
PTPN5	6.79146	6.53688	2.02178	1.88495	1.96447	1.69267
NAV2	27.461	29.4238	56.9243	56.482	66.0411	68.7135
DBX1	0.266528	0.129545	2.04171	1.54935	0.805527	0.763299
HTATIP2	15.9117	15.3398	31.004	34.3992	24.8113	25.1067
ANO5	4.5568	4.02694	3.19409	3.53041	2.18837	2.00054
FIBIN	0.47447	0.368983	3.7154	4.24327	5.89984	5.79761
MPPED2	1.81728	2.0719	0.630173	0.983164	0.387468	0.599688
RCN1	38.8658	32.5805	45.8042	68.6374	61.3136	58.7324
QSER1	58.2306	61.4443	35.6895	41.2267	33.0459	35.0989
LMO2	1.12389	0.517514	1.51043	1.16382	5.61867	4.91271
CAT	1.43435	1.9421	3.53176	3.16111	5.13127	4.84131
CD44	2.86776	2.34098	24.4873	24.8249	28.1447	28.1308
SLC1A2	0.128858	0.125262	1.93308	2.23998	2.27409	2.72929
PAMR1	3.99896	4.11875	7.37476	5.7477	6.08413	5.86256
FJX1	9.08264	13.3532	33.2868	34.8406	40.5112	37.1898
PRR5L	1.55663	1.62127	2.53157	2.63509	3.50444	3.15772
LRRC4C	0.549379	0.467291	2.01655	2.54872	3.58762	3.60558
ALX4	0	0	1.22418	0.971838	1.73873	1.37298
CD82	2.26819	2.29308	7.3362	5.96374	3.01626	3.03135
TSPAN18	14.3778	15.7731	93.9294	87.2632	85.231	84.206
TP53I11	44.2673	39.3324	82.4746	77.8794	65.9863	63.3159
SYT13	10.9855	10.2834	4.84831	5.2458	1.9909	2.33043
MAPK8IP1	48.4209	45.1786	21.8822	23.462	21.5189	22.0327
C11orf94	0.477674	0	2.84602	2.56316	1.64991	1.59599
CREB3L1	21.0007	19.3962	33.1519	30.5146	34.9707	33.1374
LRP4	15.1453	15.9288	35.5049	32.5227	43.2984	43.8029
PACSIN3	21.117	18.254	38.9622	36.6948	31.7954	32.2793
MADD	25.1918	23.805	16.2032	16.0616	15.3565	14.5005
AGBL2	1.14039	1.17377	0.485324	0.419947	0.144815	0.320187
APLNR	0.491987	0.478257	47.2358	46.2873	110.585	97.7831
RTN4RL2	26.7344	26.4376	4.00017	4.82315	4.85659	3.30965
UBE2L6	69.5606	74.2918	38.1888	36.0081	21.3232	21.815
GLYATL1	3.61724	3.05622	2.10051	2.2675	1.48879	1.22633
MYRF	4.14991	3.96714	7.15236	7.71528	9.73938	8.2026
ASRGL1	20.8126	21.0114	42.1877	41.7091	42.0384	43.6791
AHNAK	1.17155	1.19396	42.3877	41.1997	62.412	62.6113
ZBTB3	19.0057	17.7277	7.94812	7.90907	7.39947	7.18386
SLC3A2	107.828	112.449	264.604	249.118	316.81	289.886
HRASLS5	4.72705	4.37631	42.7252	43.6337	65.5528	72.3079
LGALS12	0.810152	1.02381	4.20635	4.2023	2.86826	2.86153
PLA2G16	29.1556	30.6369	78.0647	74.0006	91.5824	91.9486
MACROD1	8.01116	8.21548	4.5708	4.56641	3.42086	2.77331
FLRT1	2.00251	1.85608	0.515297	0.541429	0.442351	0.177826
CCDC88B	5.40831	5.53634	3.40081	3.45482	1.2962	1.26438
NRXN2	5.23207	6.0323	1.53868	1.27472	0.945619	1.17814
RASGRP2	11.7888	9.90241	1.13205	1.37869	0.574242	0.577116
PYGM	6.20277	4.91705	1.53986	1.41983	0.733285	1.2336
BATF2	3.94451	3.08011	1.43102	0.751794	0.390868	0.432107
NAALADL1	1.27333	1.23779	0.348363	0.36603	0.235614	0.173649
ZFPL1	7.36325	7.32955	11.8326	10.7996	11.8518	9.22218
FRMD8	13.9805	13.3719	23.6079	22.1115	19.4089	17.852
LTBP3	3.80381	3.29838	2.29522	2.77895	1.86592	1.84117
EHBP1L1	7.01135	7.39912	4.2494	4.4649	2.87407	1.9793
SIPA1	22.8502	19.7232	15.8275	16.0312	11.6007	9.92877
EFEMP2	2.58973	3.34556	11.5723	10.2089	11.9169	10.0514
FOSL1	1.94917	2.179	31.356	23.01	19.7769	18.3281
GAL3ST3	40.5465	38.9106	23.6595	21.7436	11.5214	11.3926
PACS1	17.6436	17.0128	24.5441	24.0598	28.1338	26.1483
CNIH2	23.2881	25.1439	15.6607	13.8316	16.2718	13.2369
TMEM151A	2.51236	1.9538	0.977557	0.770348	0.557859	0.205572
CD248	7.0456	6.35977	14.1355	14.4023	23.5909	17.0892
NPAS4	0.697421	0.469356	2.73975	1.67924	1.71404	1.74125
PELI3	7.49484	7.78657	4.78445	3.8122	4.04493	3.26434
ACTN3	17.7264	15.3509	4.22817	4.25553	2.1222	1.79702
LRFN4	32.645	31.1018	17.214	17.3309	17.3516	13.2228
SYT12	1.01886	0.874879	0.202349	0.318916	0.190623	0.113473
[truncated: 1,443 more rows]
