# Supplementary material for: PCGF6 controls neuroectoderm specification of human pluripotent stem cells by activating SOX2 expression
Source: Nat Commun. 2022 Aug 6;13:4601. doi: 10.1038/s41467-022-32295-z (PMC9357003; doi:10.1038/s41467-022-32295-z)
Supplement: Supplementary file 5 — Supplementary Data 2 [file 41467_2022_32295_MOESM5_ESM.xls]

## Sheet: MYC bound 20kb
PCGF6 BOUND	MYC BOUND
OR2M2	PGBD2
TRIM58	ZNF692
OR13G1	OR2M2
ZNF124	OR2L3
CNST	OR2W3
SMYD3	TRIM58
KIF26B	OR13G1
EFCAB2	ZNF670-ZNF695
AL451007.3	TFB2M
SDCCAG8	HNRNPU
NEU4	AL451007.3
BOK	DESI2
STK25	ADSS
ANO7	RTP5
SNED1	ING5
CROCC2	DTYMK
KIF1A	THAP4
ANKMY1	STK25
GPC1	ANO7
TWIST2	MTERF4
HES6	SNED1
ESPNL	CAPN10
MTRNR2L11	COPS9
LRRFIP1	OR6B2
RAB17	CHRM3
COL6A3	HDAC4
ACTN2	SCLY
GBX2	UBE2F-SCLY
EFHD1	COPS8
CHRNG	HEATR1
ALPG	TOMM20
ALPP	IRF2BP2
DIS3L2	COA6
NPPC	HJURP
PTMA	KCNK1
TSNAX	NTPCR
NMUR1	SNORC
NCL	MAP10
ARMC9	ALPI
TRIM67	DIS3L2
PSMD1	DISC1
CAPN9	TSNAX-DISC1
AGT	NMUR1
GALNT2	NCL
SLC16A14	EGLN1
TAF5L	GNPAT
ACTA1	SPATA3
RAB4A	TTC13
ARF1	C1orf198
WNT9A	COG2
DAW1	URB2
JMJD4	NUP133
ZNF678	RAB4A
IRS1	RHOU
STUM	HIST3H2A
LEFTY1	IBA57
FBXO28	MRPL55
SCG2	C1orf35
CCDC185	JMJD4
ACSL3	ZNF678
CCDC140	MFF
PAX3	PSEN2
DUSP10	IRS1
C1orf115	PARP1
INHA	H3F3A
GMPPA	AL117348.2
TUBA4B	SRP9
AC068946.2	WDR26
CNPPD1	NVL
CYP27A1	FBXO28
STK36	MRPL44
PLCD4	SCG2
CNOT9	FARSB
CTDSP1	TAF1A
SLC11A1	DUSP10
TGFB2	MARC1
ARPC2	BPNT1
TNP1	EPRS
IGFBP2	SLC4A3
FN1	OBSL1
ATIC	ASIC4
KCNK2	DNAJB2
BARD1	TUBA4A
RPS6KC1	STK16
BATF3	AC068946.2
NENF	LYPLAL1
PPP2R5A	CRYBA2
SLC30A1	WNT10A
TRAF5	STK36
KCNH1	ZNF142
SERTAD4	SLC11A1
C1orf74	CATIP
G0S2	TMBIM1
PTH2R	RRP15
CRYGD	RPL37A
FZD5	SMARCAL1
CCNYL1	XRCC5
CR1L	ATIC
CREB1	KCNK2
CD55	CENPF
C4BPB	ANGEL2
DYRK3	VASH2
EIF2D	BATF3
IKBKE	ATF3
ADAM23	TMEM206
ZDBF2	INTS7
AVPR1B	NEK2
INO80D	AL590132.1
PM20D1	HHAT
NUCKS1	RPE
NRP2	SYT14
CDK18	UTP25
LEMD1	IRF6
KLHDC8A	C1orf74
NUAK2	UNC80
TMCC2	CR2
RBBP5	CD55
PARD3B	YOD1
GOLT1A	MDH1B
SOX13	DYRK3
BTG2	EIF2D
TMEM183A	ZDBF2
ICA1L	EEF1B2
RABIF	SLC45A3
SYT2	ELK4
FAM117B	CDK18
SUMO1	DSTYK
FZD7	MDM4
CSRP1	PPP1R15B
LAD1	GOLT1A
TRAK2	SNRPE
PKP1	RAPH1
TMEM9	ABI2
ASCL5	CYP20A1
BZW1	CHIT1
BOLL	ADORA1
BDH1	TMEM183A
HSPD1	ADIPOR1
SF3B1	KLHL12
MELTF	CARF
PGAP1	RABIF
CFHR1	UBE2T
NRROS	NOP58
KCNT2	SUMO1
PPP1R2	TIMM17A
FAM43A	IPO9
GP5	TMEM237
CPN2	TNNI1
HES1	LAD1
CDC73	CASP8
RGS2	TMEM9
NEMP2	ORC2
INPP1	CAMSAP2
DUX4	KIF14
FRG2	SGO2
TRIML1	KCTD18
ADIPOQ	SATB2
EIF4A2	RPL35A
FAT1	C1orf53
FAM171B	LRCH3
HRG	BOLL
AHSG	MARS2
DNAJB11	MOB4
PDC	HSPE1
F11	COQ10B
TRA2B	ASPM
IGF2BP2	NCBP2-AS2
ANKRD37	GTF3C3
IVNS1ABP	PAK2
CFAP97	KCNT2
C3orf70	FBXO45
SLC25A4	PPP1R2
RNF2	FAM43A
HELT	TMEM44
EDEM3	CPN2
C1orf21	OPA1
IRF2	HRASLS
POLR2H	GLRX2
DVL3	RGS2
EIF2B5	CCDC50
TSEN15	STAT4
COLGALT2	NAB1
MAP6D1	NEMP2
NCF2	DUX4
SMG7	FRG1
LAMP3	TP63
DCTD	ORMDL1
RGS16	ASNSD1
SOX2	WDR75
ITGA4	GULP1
CACNA1E	ZSWIM2
OR4F3	ADIPOQ
TRIM52	RFC4
TRIM41	EIF4A2
TRIM7	FAM171B
OR2V2	ITGAV
IER5	TBCCD1
BTNL9	MTNR1A
OR2Y1	ZC3H15
SCGB3A1	CYP4V2
ACBD6	TRA2B
MAPK9	TMEM41A
LHX4	ANKRD37
TOR1AIP1	IVNS1ABP
SQSTM1	CFAP97
FAM163A	SLC25A4
CBY3	RNF2
TDRD5	VPS8
KCNMB3	CENPU
ABL2	MAGEF1
ZNF354C	C1orf21
FAM20B	EIF4G1
GRM6	EEF1AKMT4
ZNF454	ABCF3
CLK4	AP2M1
COL23A1	EIF2B5
RASAL2	TSEN15
PROP1	ABCC5
TTC30A	AC131160.1
B4GALT7	RWDD4
DBN1	CDKN2AIP
PRR7	LAMC2
AGA	NUP35
F12	NCKAP1
AGPS	DCTD
RGS14	DHX9
MXD3	NPL
NSD1	DNAJC10
SNCB	RGS8
GPRIN1	ITPRID2
CDHR2	SOX2
CLTB	CERKL
NOP16	TRIM52
ARL10	IER5
KIAA1191	DNAJC19
MTX2	XPR1
SIMC1	ZFP62
HOXD1	MGAT1
HOXD3	FLT4
HOXD9	TTC14
HOXD12	CNOT6
DRD1	RASGEF1C
TNN	MRNIP
MRPS14	LTC4S
CHN1	CANX
CHRNA1	CBY3
WIPF1	C5orf60
GPR155	HNRNPH1
NAALADL2	ACTL6A
SP9	ADAMTS2
KLHL20	ZNF639
SAP30	KCNMB3
STC2	ZNF354C
NKX2-5	FAM20B
PDK1	ZNF879
TNFSF10	ZNF354B
C1orf105	ZNF354A
DLX2	RALGPS2
METAP1D	OSBPL6
MYOC	HNRNPAB
DCAF17	GMCL2
TLX3	NHP2
EIF5A2	RMND5B
GAD1	FAM153A
SP5	TTC30A
PDCD2	B4GALT7
TBP	TMED9
AC026316.5	FAM193B
DLL1	DDX41
AADAT	PRR7
MFAP3L	AGPS
LRRC34	SLC34A1
HPF1	MXD3
SELE	NEIL3
DOCK2	RAB24
NEK1	HNRNPA3
FASTKD1	NSD1
CCDC181	FGFR4
LRP2	UIMC1
SLIT3	HK3
DHRS9	RNF44
CBR4	CLTB
NOSTRIN	HIGD2A
PANK3	MTX2
CERS6	SIMC1
SFT2D2	SPATA4
FRMD1	HOXD1
KIF25	LNPK
TENM2	THOC3
GPR31	CPLX2
RPS6KA2	MRPS14
MPC1	HPGD
PRR18	SCRN3
TLL1	CEP44
ALDH9A1	NSG2
PDE10A	ZBTB37
CSRNP3	BOD1
RXRG	CDCA7
CPE	BNIP1
C6orf118	ATP6V0E1
LMX1A	DUSP1
SMIM31	PDK1
TMA16	METAP1D
MAT2B	TMEM212
NPY1R	METTL13
GABRA1	DYNC1I2
FCGR3B	NPM1
HSPA6	GORASP2
SLC4A10	EIF5A2
TBR1	RPL22L1
SPTSSB	SP5
NMD3	SLC7A14
NDUFS2	PDCD2
B3GALNT1	KCNIP1
CD244	AC026316.5
LY9	C5orf58
ARL14	AADAT
SLAMF1	METTL5
LPA	SSB
AC079594.2	TCTE3
PTTG1	PHF10
NHLH1	KLHL23
C1QTNF2	NEK1
SLC22A3	PPIG
CCNJL	SLC19A2
SLC22A2	BLZF1
FABP6	PANK3
KCNJ9	FBLL1
KCNJ10	CERS6
TAGLN2	WWC1
LY75-CD302	SFT2D2
WTAP	ADCY10
CRP	MPZL1
2022-03-07	CREG1
APCS	CD247
WDSUB1	POU2F1
FNDC1	TADA1
EBF1	POGK
IFI16	MPC1
RSPH3	SFT2D1
EZR	PRR18
ESYT2	TLL1
OR6K3	TMCO1
PPID	ALDH9A1
GFM1	MGST3
MLF1	TMEM192
OR10K2	FAM218A
UPP2	TMA16
SYNJ2	NUDCD2
ACVR1	NUF2
SNX9	NAF1
FCRL2	GCA
THG1L	IFIH1
SOX30	ATF6
ACVR1C	DUSP12
ADAM19	NMD3
TMEM242	B4GALT3
CCNL1	UFC1
ETV3	PFDN2
HAVCR2	B3GALNT1
UBE3C	SLAMF1
ETV3L	KPNA4
ARID1B	AC079594.2
MNX1	PTTG1
NOM1	ZBED8
LRRC71	COPA
INSRR	CCNJL
LEKR1	ATP1A4
SH2D2A	PWWP2A
HDGF	IGSF8
MRPL24	KCNJ9
NES	PIGM
BCAN	IL12A
RNF32	SLAMF9
HAPLN2	LY75
GPD2	LY75-CD302
C1orf61	FCRL6
NR4A2	DUSP23
MEX3A	WTAP
RAB25	WDR60
AC104472.3	MFSD1
SLC33A1	PPID
SHH	NCAPG2
GUCY1B1	DYNLT1
EN2	GFM1
DWORF	PKP4
HCN3	TMEM144
CLDN20	LSM11
GBA	THG1L
NPY2R	PTX3
MUC1	CYFIP2
TRIM46	CCNL1
EFNA1	UBE3C
EFNA3	ETV3
EFNA4	NOM1
ZBTB7B	LRRC71
PMVK	SH2D2A
KCNN3	MRPL24
LARP1	CRABP2
FGG	RNF32
ADAR	GPATCH4
FGA	NAXE
UBE2Q1	CCT3
TDRD10	NR4A2
DCHS2	TSACC
LAGE3	TMEM79
RNF175	LAMTOR2
INTS3	CTSO
NPR1	GMPS
TLR2	AC104472.3
ILF2	C3orf33
S100A7	PLCH1
S100A7A	MSTO1
MND1	PKLR
PGLYRP3	CLK2
LOR	RAB39B
SPRR2F	SCAMP3
SPRR2E	MUC1
PNMA6A	KRTCAP2
PNMA3	TIAM2
SPRR4	EFNA3
FHDC1	AL691442.1
ACTR3B	HTR5A
ARL6IP6	DCST2
XRCC2	FLAD1
TCHH	GEMIN5
S100A11	PMVK
GABRE	CNOT8
SUCNR1	DKC1
C2CD4D	LARP1
RORC	SCAF8
TDRKH	FGG
CELF3	CHRNB2
RHEB	UBE2Q1
NEB	PLRG1
CRYGN	G6PD
IGSF10	LAGE3
RMND1	RPL10
SELENBP1	C1orf43
SMARCD3	OPRM1
SH3D19	FAM114A2
AKAP12	IRAK1
CCDC69	RPS27
SEMA6C	JTB
ANXA6	TMEM187
CDK5	SLC27A3
ASIC3	TLR2
ATG9B	ILF2
CTXND2	SNAPIN
IRGM	CHTOP
CTSK	CCNQ
SMIM3	BGN
SIAH2	TREX2
MCL1	TMEM131L
ADAMTSL4	S100A7
RARRES2	LOR
CIART	PNMA6A
PPP1R14C	PNMA3
HMGXB3	FBXO5
PFN2	FHDC1
TIGD6	MAGEA6
SLC26A2	TIGD4
LRP11	MAGEA3
ZNF862	XRCC2
HIST2H4A	THEM4
SSPO	G3BP1
RNF13	MRPL9
ZNF467	SNX27
ANKUB1	RHEB
COMMD2	ARMT1
PPARGC1B	SLC36A1
KRBA1	RIF1
GINM1	VMA21
ZNF746	RFX5
AFAP1L1	NUB1
ZNF783	NMI
ABLIM3	RBM43
ZNF786	PSMD4
PDE4DIP	AC021097.2
EZH2	VPS72
PPIAL4G	ANXA6
NR3C2	RPS3A
NBPF11	GABPB2
C5orf46	SLC4A2
GJA8	ASIC3
DPYSL3	C1orf56
ZIC1	SETDB1
ZIC4	ZNF300
STXBP5	MTHFD1L
PRKAB2	IRGM
POU4F3	SMIM3
NOTCH2NLA	SIAH2
AC239799.1	DCTN4
NBPF10	MYOZ3
HJV	ENSA
ANKRD34A	SELENOT
SH3RF2	ECM1
PIAS3	TARS2
NUDT17	RPS14
PRELID2	REPIN1
FBXO30	ARSI
POLR3C	PRPF3
EPM2A	MRPS21
PDZK1	VPS45
C4orf51	TIGD6
PPIAL4D	PFN2
AC098588.1	ULBP1
ZNF7	RNF13
TPK1	COMMD2
LRRC24	KATNA1
MFSD3	MMADHC
ZEB2	ZNF746
FOXH1	NBPF19
NBPF15	PCYOX1L
TONSL	TM4SF18
SLC39A4	GRPEL2
DGAT1	ZNF783
CTAGE8	NBPF9
SCX	HLTF
STX11	ZNF786
WDR97	PDIA4
PLAGL1	GYG1
OPLAH	KIF5C
OR6B1	EZH2
PARP10	SPINK7
PLEC	MARCOL
HIST2H3PS2	GPR89B
LTV1	ACVR2A
PUF60	TMEM184C
HMHB1	ZIC1
IQANK1	CHD1L
TSTA3	PRKAB2
EEF1D	RAB32
MROH6	PLSCR4
FUCA2	AC239799.1
ADAT2	AC091959.3
MAFA	LARS
RHPN1	LSM6
TMEM139	PLOD2
GPIHBP1	SHPRH
CHST2	AC243547.3
LY6E	PRELID2
ARHGAP26	RNF115
PAQR9	FBXO30
TRPV5	EPM2A
PCOLCE2	MMAA
KYNU	PPIAL4D
PRSS2	ABCE1
THEM6	C8orf33
ARC	COMMD5
ATR	ZNF7
SPRY4	RPL8
NDFIP1	LRRC24
ATP1B3	MFSD3
ARAP3	VPS28
RELL2	SLC39A4
RASA2	ADCK5
PCDHGB7	SLC52A2
PCDHGB5	BOP1
PTP4A3	SCX
PCDHGB4	STX11
GPR20	HGH1
PCDHB15	SF3B5
PCDHB2	OPLAH
SLC25A36	PARP10
BRAF	FAM72C
TMCO6	LTV1
CD14	PUF60
APBB3	SCRIB
CHRAC1	FAM83H
SOX3	PHACTR2
CYSTM1	ZNF623
MAML3	PYCR3
PURA	TIGD5
CXXC5	ZC3H3
MGST2	FUCA2
SETD7	ADAT2
TMEM173	RHPN1
KLRG2	FAM131B
CITED2	ZNF696
UBN2	GLI4
ZC3HAV1L	AC138696.1
KIAA1549	LY6L
FOXL2NB	TRPV5
FOXL2	SLURP1
NXPH2	THEM6
SVOPL	ARC
FAIM	PLS1
REEP2	ATR
ESYT3	XRN1
ARMC8	GK5
ARFGEF3	VTA1
CLDN18	GNPDA1
CACNA1B	TAS2R38
SOX14	ATP1B3
HNRNPA0	GRK7
ZIC3	RNF7
OLIG3	SSBP1
NRARP	HDAC3
TOR4A	AGK
LRRC26	DIAPH1
MAN1B1	AC138647.1
IL20RA	PCDHGA1
ABCA2	PCDHB15
CLIC3	PXYLP1
IL20RB	ZNF330
SLC35D3	MRPS33
EDF1	SLC25A36
PHPT1	BRAF
AJM1	PCDHA4
SLC35G2	CDR1
CCDC183	NDUFB2
AGPAT2	HARS
ENTR1	WDR55
TRPC7	TMCO6
DNLZ	UCP1
ADGRG4	SLC35A4
LHX3	SRA1
SMIM32	EIF4EBP3
MSL2	ELMOD2
TMEM250	MKRN1
NACC2	CLGN
TGFBI	RAB19
LUZP6	SLC37A3
CT45A5	SLC4A9
UBXN4	CYSTM1
FAM180A	PARP12
STMP1	SETD7
NEUROG1	KLRG2
CNOT4	SPATA24
AHI1	CITED2
MYB	LUC7L2
OLFM1	PAIP2
PITX1	NDUFC1
RTL8B	MATR3
ALDH8A1	TTC26
TMEM163	ZC3HAV1
COL5A1	ZC3HAV1L
ANAPC13	NOCT
AKR1B1	KIAA1549
B3GAT1	PIK3CB
RXRA	NXPH2
GLB1L2	FAIM
MGAT5	HSPA9
JAM3	ETF1
SLCO2A1	SPOPL
GPC3	MRAS
FAM163B	FAM53C
CDV3	CDC25C
CYP2E1	SLC7A11
ST3GAL1	ARMC8
ADAMTS13	KIF20A
REXO4	DBR1
SURF4	DZIP1L
SURF2	TNFAIP3
PRAP1	HNRNPA0
SURF6	ARRDC1
NDRG1	ZMYND19
VENTX	DPH7
UTF1	ZIC3
OBP2B	MRPL41
ZNF268	NOXA1
PCDH10	EXD3
GBGT1	NELFB
RALGDS	IFNGR1
ADGRA1	SSNA1
CEL	LRRC26
TMEM108	GRIN1
TG	DPP7
AFF4	UAP1L1
HS6ST2	IL20RA
TSC1	RBMX
SHROOM1	EDF1
CCNI2	NCK1
PXMP2	PHPT1
LRRC6	PEX7
GTF3C4	STAG1
IL13	LCN10
P2RX2	FAM69B
RAD50	HTATSF1
FBRSL1	INPP5E
INPP5A	ENTR1
IRF1	SNAPC4
SLC22A5	DNLZ
LRRC27	PCCB
NTM	MAP7D3
NTNG2	MSL2
BNIP3	SMAD5
FNIP1	TMEM250
RAPGEF1	MTPN
PRRT1B	UBAC1
UCK1	MCM6
TCERG1L	LCT
LYRM7	STMP1
ASTE1	MRPS2
ARHGEF4	HBS1L
KLF14	SMIM10
PRDM12	AGBL3
POTEJ	PCBD2
TMEM200A	TXNDC15
ADAMTS15	C5orf24
COL6A5	ACMSD
CEP41	FAM122B
HMCN2	CAMLG
ADAMTS8	SAR1B
CPA1	ANAPC13
SLC25A14	HPRT1
ST14	AKR1B1
CCDC74B	CDKN2AIPNL
APLP2	GLB1L2
GPR107	SLC35B4
FNBP1	SKP1
CHSY3	LRGUK
NTMT1	WDR5
C9orf50	VAV2
NRF1	C5orf15
RHO	SRPRB
SMARCA1	SARDH
MGMT	CDV3
ADAMTS19	SLC2A6
BARX2	SCART1
AHCYL2	REXO4
ARHGAP32	MTG1
RAB43	ECHS1
ISOC1	FUOM
EFCC1	MED22
IRF5	SURF6
FLNC	TUBGCP2
ENDOG	VENTX
CCDC136	ZNF268
TBC1D13	AL162417.1
GATA2	ZNF891
METTL2B	ZNF140
DNAJB8	ZNF84
HILPDA	GTF3C5
IMPDH1	ZNF26
RBM28	CHFR
HS6ST1	SPACA9
TRUB2	RPS12
PGRMC2	SLC18B1
SLC12A2	GOLGA3
UGGT1	PGAM5
PTGES2	PXMP2
NAIF1	GTF3C4
LRRC4	IL13
DPM2	RAD50
KBTBD12	INPP5A
ST6GALNAC6	DDX51
POLR2D	EP400
FPGS	PUS1
HSPA4L	PPP2R2D
PTRH1	SFSWAP
SFT2D3	RAPGEF6
PODXL2	MED23
INTU	UCK1
TPRA1	PODXL
GCC1	POMT1
FAM129B	MRPL3
NPS	NUDT16
PROC	CDC42SE2
ZNF800	LYRM7
ECHDC1	AIF1L
GRM8	FAM168B
RALGPS1	NEK11
ANGPTL2	LAMC3
DOCK1	ADGRD1
BIN1	SNX19
2022-03-03	RAN
TEX51	STX2
CHCHD6	AMER3
GYPC	GPR148
TXNRD3	EXOSC2
LMX1B	POTEJ
FAM84B	POTEI
CFAP100	MEST
ADAM12	CEP41
KLF15	PTPN18
FAM118B	CCDC115
DCAF12L2	SLC25A14
ROPN1B	ZNF280C
DDX25	SSMEM1
HYLS1	ELF4
PATE1	ZC3HC1
PBX3	PRDM10
CTBP2	UTP14A
ZNF572	TMCC1
MUC13	ZDHHC9
HEPN1	C9orf78
ROBO3	TOR1A
SCARB1	APLN
AC068896.1	NTMT1
GPR37	NRF1
NR6A1	ADAMTS19
ESAM	IFT122
TBRG1	COPG1
ADGRD2	CNBP
OR8B2	ISY1
OR8D1	C4orf33
VWA5A	TNPO3
TMEM229A	EFCC1
LHX2	DOLK
SPAM1	LAMA2
CPXM2	ACAD9
DNAH10	ATP6V1FNB
SCN3B	KYAT1
GPR26	KCNJ1
EIF2B1	SPOUT1
DDX55	ENDOG
SPRY1	JADE1
CRB2	TBC1D13
SEC22A	ZER1
FAM83A	CALU
BUB3	ZDHHC12
HMX2	PKN3
HMX3	SET
PRDM6	WDR34
HSPA8	GLE1
PPIC	METTL2B
SEMA5B	HILPDA
PSTK	ODF2
ABCB9	RBM28
C10orf88	SLC27A4
RABGAP1	TRUB2
FAM24B	PGRMC2
HSPBAP1	DNM1
ZHX2	C9orf16
BBS12	PTGES2
IL21	SEC61A1
HTRA1	LARP1B
PLEKHA1	ABHD18
BTBD16	PLK4
CSTA	FPGS
SNCAIP	CCDC192
FEZF1	TOR2A
DIABLO	SFT2D3
LHX6	PODXL2
B3GNT4	INTU
NSMCE4A	TPRA1
IQCB1	C6orf58
RHOF	PRRC1
TMEM155	AL096711.2
NIFK	RPL12
HCLS1	ZNF79
FGFR2	PROC
QRFPR	SLC2A8
STOM	ZNF800
WNT16	MAP3K2
SC5D	ECHDC1
CAMKK2	RNF146
GLUD2	ANGPTL2
TRAF1	PLXNA1
PRDM5	TEX51
PHF19	CHCHD6
TSPAN12	ALDH7A1
SNTB1	FAM84B
CABP1	CHST13
CDK5RAP2	KLF15
MSI1	SRPRA
GPR156	FAM118B
PXN	ALDH1L1
TMEM185B	TRMT11
AC069444.2	DDX25
ZNF697	HYLS1
ENPP2	DHX32
TMEM233	BCCIP
SLC25A5	NCOA7
USP2	PBX3
C1QTNF5	CHEK1
MCAM	STT3A
C4orf3	EI24
TNFAIP8	FEZ1
B4GALT4	TRIB1
CBL	ZNF148
MAL2	HDDC2
C1QL2	RABEPK
ABCG4	CTBP2
SRRM4	SCAI
SLC37A4	NSMCE2
NANOS1	SQLE
TBX15	DHX37
LONRF3	CCDC15
EN1	GOLGA1
DDX6	HEPN1
IL13RA1	UBC
CEP85L	RPL35
PHLDB1	UMPS
PRLHR	MTSS1
TMEM25	TATDN1
KMT2A	ADGRD2
FAM204A	CNTNAP5
SCN4B	STAG2
TMPRSS4	CCDC14
TENT5C	FER1L6
EMX2	WASL
MED30	ZNF202
NOS1	ATP6V0A2
TAGLN	GTF2H3
VAX1	DDX55
TRIM45	FBXO32
SIK3	IQUB
ENO4	SNRNP35
APOA1	RILPL2
C10orf82	WDYHV1
ZUP1	SPRY1
CALHM6	TBC1D31
PNLIPRP3	PDIA5
TES	PSTK
NT5DC1	BSX
TFEC	C10orf88
ATG12	RABGAP1
NHLH2	ZBTB26
TICAM2	NUDT6
FEM1C	RC3H2
CADM1	CADPS2
TRIM36	FAM24B
MDFIC	VPS37B
SYCP1	DIRC2
TBX3	DENR
UGT8	RNF133
HTR2C	RSRC2
WHRN	KPNA1
ORM2	SERINC1
ZNF80	ARMS2
SYT6	WDR5B
CCDC191	FAM162A
ADRB1	CLIP1
HDAC2	VPS33A
HTR3A	RBM18
ACTR3	DIABLO
MARCKS	LHX6
DCLRE1A	KIAA1109
GAS6	ILDR1
NAA50	SRFBP1
SLC35F5	WDR66
LHX5	ATE1
ANKK1	AC069503.2
SLC8B1	PTPRZ1
LAMP1	EAF2
BOC	CCNA2
PSD4	SETD1B
PROZ	EXOSC9
RASAL1	TSN
DTX1	FGFR2
F7	FBXO40
ZFP37	TBC1D32
MCF2L	CAMKK2
NEPRO	SC5D
SLC16A1	P2RX4
SRP19	FCGR1B
IL1B	C12orf43
FAM19A3	FBXW2
LARP7	ACADS
ST7L	CABP1
TUBGCP3	GRIK4
SLC35A5	SRSF9
NEUROG2	PRR16
WNT2B	GATC
VTI1A	COX6A1
TRAFD1	LRRC58
C3orf52	TMEM136
SOX1	PLA2G1B
KCND3	SIRT4
MAPKAPK5	GPR156
INKA2	TMEM185B
FYN	RPLP0
DNAJC25-GNG10	RHOXF2
SH2B3	RAB35
OVGP1	MAD2L1
TEX29	SEC23IP
COLCA2	MCMBP
CAMK4	RPL39
DENND2D	TMEM177
BCL2L11	COX17
LRRN3	PRKAB1
WDR36	NKRF
ADRA2A	TIAL1
BBIP1	ADPRH
PDCD4	TIMMDC1
CCDC63	SLC25A5
ING1	POGLUT1
ARHGAP20	TMEM39A
KCNA3	SLC25A43
PITX2	BRINP1
SVEP1	DBI
PPTC7	C4orf3
RAD9B	USP53
DUSP5	B4GALT4
FAM216A	STEAP3
FDX1	SFXN4
ANAPC7	WARS2
TXNDC8	HINFP
TXN	FAM45A
KCNC4	DPAGT1
SLC6A17	H2AFX
UBL4B	HMBS
IFT81	EIF3A
ALX3	VPS11
GIT2	HYOU1
GPR6	IGSF11
KCNV1	SLC37A4
TCHP	RPS25
XPNPEP1	DTWD2
GLTP	UPK2
GAR1	MCM9
IRS2	ASF1A
PALM2-AKAP2	ZCCHC12
FIG4	CACUL1
GSTM3	IL13RA1
AMPD2	METTL14
SOWAHC	PRLHR
GNAT2	ARCN1
CYB561D1	TMEM25
SYPL2	ATP5MG
KCTD10	PRSS12
GUCY2F	LSM8
PPIL6	SCN2B
PSMA5	VSIG10
SEC24B	RAB11FIP2
EPB41L4B	NDST3
CELSR2	RFC5
C1orf194	IL10RA
MORC1	WDR3
UNG	DDX18
ALKBH2	KSR2
TMEM167B	NUS1
SVOP	EMX2
AKNAD1	MED30
ARMC2	PDZD8
STXBP3	CEP164
RETNLB	PCSK7
HENMT1	KCNK18
SELPLG	SIDT2
THAP5	PAFAH1B2
KDELC2	TRIM45
GCC2	AARD
FBXL17	HRK
NR2E1	CAPZA2
LAMB4	APOA1
ACAT1	ZPR1
CYP2U1	BUD13
DLD	UTP23
PWP1	EIF3H
EFNA5	RNFT2
SOBP	RWDD1
KLF4	CAV1
NTNG1	CALHM6
GUCY1A2	ATP1A1
MTERF2	NT5DC1
TMEM263	COMMD10
RFX4	AP3S1
CRYBG1	TRPS1
EFNB2	TMED7
CD8B2	GAP43
NUAK1	CCDC112
PRDM1	PGGT1B
KBTBD3	TRUB1
C2orf40	SIKE1
ATXN7L1	CSDE1
NRK	NRAS
TMEM121	TMEM268
TEDC1	REXO2
TEX22	CHAMP1
FHL2	VWA2
C2orf49	COL27A1
BRF1	CCDC191
NUDT14	RASA3
SRPK2	HDAC2
JAG2	RBM19
BVES	ZDHHC23
WASHC4	TMEM255B
GPR132	ZW10
LIN28B	NAA50
PLD4	CASP7
POU3F3	RABL2A
ZBTB42	YTHDC2
SORCS3	CBWD2
TMEM179	POLE3
LHFPL3	ANKK1
EID3	PLBD2
ESX1	BSPRY
CFAP43	WDR31
NFYB	TTC12
KIF26A	LAMP1
SFR1	CDC26
COL17A1	IQCD
SLK	PSD4
RELN	RITA1
NT5DC3	NEPRO
CKB	NCAM1
C12orf42	ATP11A
CALHM1	SRP19
SLC26A5	TMEM168
ATP5MD	CKAP2L
CTHRC1	CAPZA1
DNAJC2	SLC20A1
FZD6	TUBGCP3
PMPCB	CHCHD5
INA	POLR1B
C5orf30	KIAA1958
RPEL1	CTTNBP2NL
NT5C2	VTI1A
NAPEPLD	RPL6
TNFAIP2	ZC3H6
DCUN1D5	ZC3H8
EXOC3L4	AP1AR
FBXL13	PTS
ATP6V1C1	GPAM
SLC9B1	GCSAM
AMN	TRAFD1
CNNM2	TUBE1
CISD2	C3orf52
MMP3	TIMM8B
KDELC1	DIXDC1
TEX30	KCND3
FAM185A	C11orf52
KLF10	ALG9
TRIM8	ALDH2
MMP20	NREP
RASA4	AL049557.1
AC093668.1	BRAP
RASA4B	ATXN2
MFSD13A	TRAF3IP2
TMEM123	IMMP2L
PRKRIP1	CD96
SH2B2	STARD4
SLCO4C1	ATP5PB
ELOVL3	DENND2D
TCP11X1	BCL2L11
IL1RL2	WDR36
PMCH	LPAR1
WDR20	RPF2
CFAP300	LRIF1
IL1R2	GTF3C6
NCALD	PDCD4
ZMAT1	CCDC63
OLFM3	PPP1CC
FGF8	CARS2
CHPT1	KCNA3
GRIN3A	KCNA2
RPL24	TCTN1
TM2D3	SMC3
MYL10	VPS29
FBXW4	GPN3
DIO3	ARPC3
PCSK6	FDX1
RFX8	LAMTOR5
COL26A1	MXI1
IFT22	MTLN
RNF149	NPHP1
SNRPA1	WASF1
LBX1	UBL4B
S1PR1	TCHP
MOGAT3	GAR1
CHSY1	PALM2-AKAP2
VGF	ACSL4
AP1S1	PLA2G12A
PGR	SYBU
KAZALD1	AMPD2
RPL31	MMAB
LZTS2	MCUB
MUC3A	EBAG9
RTL1	AMIGO1
UFSP1	ZBTB24
ASCC3	SYPL2
ALDH1A3	SEC24B
TFG	PSMA5
GNB2	DPPA4
TFR2	EPB41L4B
GGACT	FOXN4
BEGAIN	COL25A1
SAP25	PSRC1
GPR88	CELSR2
FAM174A	SARS
WNT8B	FRRS1L
SIM1	TMEM167B
ZCWPW1	UNG
ADAMTS17	SESN1
LONRF2	AL449266.1
SPDYE3	CCDC138
RNF19A	ETNPPL
ACTR6	RETNLB
STAG3	FER
GAL3ST4	CORO1C
PCCA	HENMT1
ZNF3	OSTC
CPN1	RPL34
ZIC2	EXPH5
ZIC5	CIP2A
COX6C	DNAJB9
NR4A3	LIMS1
ABCC2	PNPLA8
CUTC	KDELC2
PRDM13	C11orf65
TRMT10A	AFG1L
REV1	TNFSF13B
GOT1	SNX3
COQ3	EIF3E
GPR18	IFT57
BCL11B	ABHD13
LRRC28	SLC25A24
HPSE2	ACAT1
TSGA10	CUL5
TGFBR1	HADH
SYNM	CYP2U1
PLPPR5	RAB39A
OSR2	DLD
STK3	SLC35F2
FBXL4	ASCL4
DCBLD2	PRDM4
TMEM130	PWP1
POU3F2	PRPS1
ANKS6	BCAP29
RGMB	ALKBH8
ST3GAL6	DUS4L
TSPAN5	C6orf203
NPTX2	GUCY1A2
INPP4A	MTERF2
BRI3	CCDC71L
NIPAL2	QRSL1
TRIM14	CRYBG1
NANS	POLR3B
CRTAC1	ATG5
ANP32B	AIMP1
ARRDC4	NAMPT
HEMGN	CKAP4
TRMO	FKTN
ASNS	RINT1
FOXE1	PPA2
LAPTM4B	FSD1L
SFRP5	PREP
ZFYVE27	FHL2
MARVELD1	C2orf49
AVPI1	NUDT14
TSTD2	WASHC4
ANKRD36B	ALDH1L2
RAP2A	CDCA4
FRAT1	KMT2E
TSPYL5	C12orf45
SLIT1	SLC41A2
ARHGAP19-SLIT1	LIN28B
FAHD2B	ZBTB42
CTSV	AKT1
DLX5	NIPSNAP3B
OXGR1	NIPSNAP3A
DLX6	TMEM179
NUTM2G	GSTO2
SEMA4C	ORC5
ANKRD39	PDGFD
ARID5A	NFYB
TLL2	GLT8D2
SDC2	H2BFM
MAML2	SLK
NCAPH	TDG
ITPRIPL1	C12orf73
HSD17B3	HSP90B1
STARD7	ATP5MPL
GDF6	STN1
DUSP2	MORF4L2
ZNF518A	BAG5
ADRA2B	TRMT61A
CCNJ	CALHM3
AMDHD1	C12orf42
CC2D2B	SLC25A32
TUNAR	ATP5MD
DNAJC3	BEX3
TCL1B	TAF5
RFESD	PSMC2
GPR150	PMPCB
PTCH1	C5orf30
METAP2	NAPEPLD
ASB4	GIN1
FAM81B	DYNC2H1
PDLIM1	DCUN1D5
DICER1	SLC9B2
PLEKHF2	ARMC10
CYP2C8	BEX1
KDM4E	ATP6V1C1
TP53INP1	SLC9B1
CNN3	CISD2
NDUFAF6	BORCS7-ASMT
GSC	UBE2D3
SOX21	MMP1
PEG10	TEX30
ESRP1	PAM
GPR180	FAM185A
FUT4	ARL3
SERPINA12	TRIM8
SERPINA11	AC093668.1
SERPINA1	POLR2J3
NOC3L	ODF1
HPGDS	RASA4B
ZNF169	ALKBH4
PPP4R4	TMEM123
PANX1	C10orf95
FAM172A	ORAI2
OTUB2	CUEDC2
HEPHL1	NFKB2
ABCA4	PRKRIP1
BARX1	FGF14
ASB2	SPDYE6
TFPI2	BIRC3
ATOH1	SH2B2
RBP4	SLCO4C1
NR2F1	IL1RL2
SOCS2	NOLC1
FFAR4	IL1R1
UBE2N	HSP90AA1
NUDT4	PPRC1
UBR7	PARPBP
CCDC18	YAP1
ITPK1	HPS6
RGMA	ARMH3
CARD19	DYNC1H1
MTF2	ANGPTL5
CYP26A1	KCNIP2
CYP26C1	RPL24
FAM69A	TM2D3
RPL5	PCNP
EVI5	TRMT10C
HHEX	PCSK6
FAM174B	ARL1
ECM2	GRIK2
RIN3	RPL36A-HNRNPH2
GFI1	CREG2
OMD	TIMM8A
EPHX4	IFT22
ROR2	SNRPA1
TGFBR3	UTP20
TNKS2	SELENOS
PPP1R3C	ZNF706
CDC7	DPH5
PPP4R3A	PDZD7
CCDC88C	RPL31
FZD1	TWNK
GPR68	SEMA4G
RPS6KA5	SLF2
C8orf88	ST8SIA4
PRC1	UFSP1
MAN2A2	ALDH1A3
FURIN	TRIP6
HTR7	SLC12A9
SYK	CSTF2
BARHL2	PABPC1
TMEM64	TFG
CDK14	POP7
CHORDC1	TFR2
PRDM7	SAP25
KCNK13	PDCL3
DECR1	ANKRD46
DBNDD1	GGACT
NBN	C7orf61
TGIF2LX	MEPCE
TCF25	MSANTD3
SNCA	CHST10
MDN1	LNP1
SPIRE2	SCD
ANPEP	PILRB
MESP1	NIT2
ZNF276	RNF19A
CDK10	BLOC1S2
PLIN1	CWF19L1
PANK1	DBT
AC093423.3	ERLIN1
CPNE7	LAMTOR4
LRRC8B	EVL
SPG7	SASS6
IFIT5	MCM7
UBE2J1	COPS6
CKS2	ZNF3
IFIT2	ZSCAN21
FANCI	ZKSCAN1
SLC22A31	SLC35A3
PM20D2	GJC3
GRM5	DNMBP
GBP3	STX17
RBMXL1	AGL
CBFA2T3	CUTC
TEX47	ZSCAN25
EML5	PRDM13
MVD	TMEM225B
ISG20	CCNC
PTPN21	CCDC85C
NXNL2	NKX2-3
ZFPM1	USP45
CTSC	ATP5MF
TMEM161B	PTCD1
RAB38	BUD31
CNR1	ARPC1B
ABCG2	EIF5B
CDK20	CNNM1
SLC7A5	AC004922.1
RGPD2	PLPPR4
SLITRK5	LRRC28
PAPSS2	MRPL30
DAPK1	AC092587.1
NUDT9	VPS13B
NUTM2D	METAP1
LMO4	FBXL4
AC010531.1	EIF4E
C16orf95	TRRAP
RASA1	GALNT12
ZNF292	ANKS6
DMTF1	COA5
SHLD2	SLC25A3
PLGLB1	CPOX
ADIRF	CLDND1
FZD4	HPS1
HTR1E	PYROXD2
C4orf36	NIPAL2
CD8B	OR5H15
CD8A	TRIM14
ME3	RIDA
FOXC2	RPL30
MTHFSD	IPO5
CLCA2	OCM2
COL24A1	RIOX2
GOLM1	TRMO
POLR1A	ASNS
ATP6V0D2	ARL6
IRF8	MARVELD1
ST3GAL5	XPA
ATOH8	AVPI1
GINS2	ACTR1B
SYNCRIP	MORN4
SNX14	TSTD2
CYR61	MMS19
CA2	ZDHHC16
CA1	TSPYL5
E2F5	MMS22L
TCF7L1	RIOK2
KIAA0513	SDHAF3
SLC6A15	MFSD14C
CRISPLD2	FAM178B
DLG2	NDUFAF4
NTRK2	SEMA4C
NKX6-1	VRK1
ATP2C2	ZNF510
WFDC1	PTBP2
RGR	KANSL3
RALYL	CDC14B
DNAAF1	TM9SF3
NECAB2	ARID5A
MLYCD	UFL1
RIPPLY2	PAPOLA
SNAP91	OPALIN
VCAN	NCAPH
ABRAXAS1	ITPRIPL1
ME1	CIAO1
HPSE	PTDSS1
TM6SF1	STARD7
METRNL	GDF6
RASEF	DUSP2
B3GNTL1	CCNJ
C15orf40	FUT9
RAMAC	MTMR2
TMTC2	CC2D2B
WDR45B	TUNAR
CPEB1	ERCC6L2
CDH13	SNRPF
NARF	DYNC1I1
CYBC1	GLRX
GOLGA6L9	RHOBTB3
HNRNPD	TCTN3
TPBG	DNAJC3
CD7	ALDH18A1
ATP6AP1L	RFESD
CSNK1D	GPR150
EFL1	MANEA
SLC16A3	ARSK
MPHOSPH6	GLRX5
FASN	METAP2
MEX3B	PON2
ASPSCR1	PDLIM1
NOTUM	VEZT
PYCR1	AC092835.1
ARHGDIA	ACSM6
P4HB	ZNF2
ADGRL2	PLEKHF2
SSBP2	MRPS5
SLC25A10	TMEM56
GBE1	NR2C1
TSPAN10	ALG14
ACTG1	SRSF8
RASGEF1B	NDUFA12
FABP9	PPP1R9A
CEP131	AMOTL1
GTF2A1	DPY19L4
AC092718.8	GPR180
BAIAP2	MRE11
CMC2	NOC3L
TLNRD1	ZNF169
RPTOR	SMARCAD1
SEMA3C	PTPDC1
MYF6	DDX24
ABHD17C	BET1
ANKRD34B	CCDC197
SH2D4B	ARL13B
CEP128	GCLM
ZBTB10	SLC35G1
PRXL2A	DNTTIP2
DYDC1	MED17
SPRY2	RBM12B
PARD6G	AP001273.2
SERINC5	FRA10AC1
ANXA11	CALCR
GNAI1	PHF2
OTOGL	MRPL42
TXNL4A	NUDT4
HSBP1L1	DR1
ELOVL4	COX8C
MTHFS	DEUP1
CBX4	GPC6
CBX8	SLC36A4
CBX2	MOAP1
MAF	CCDC18
TENM4	MTF2
RBM26	TRIQK
NFATC1	EEA1
PPIF	CHGA
TMED3	AC013394.1
HMGN3	RPL5
ZMIZ1	EVI5
RBFOX3	FAM174B
C1QTNF1	FAM133B
LGALS3BP	GATAD1
CTSH	NOL8
TIMP2	GLMN
USP36	IARS
CHRNB4	AC000120.3
ROBO1	CYP51A1
POU4F1	RUNX1T1
LHFPL2	TRIP11
SOCS3	FGFBP3
CRABP1	TNKS2
DNAJA4	PPP1R3C
BIRC5	CDC7
TK1	ARRDC3
SYNGR2	AUH
NDUFC2	DGLUCY
DLG5	OTUD6B
MRPL1	RPS6KA5
OTP	PIP4P2
ROBO2	VPS33B
ISM2	PRC1
GSAP	C8orf88
GSTZ1	CCER1
MYCBP2	HTR7
SYCE1L	SYK
MYO7A	CALM1
ZDHHC22	GTPBP10
SEC14L1	NGRN
KCNMA1	STEAP2
CAPN5	STEAP1
B3GNT6	NAALAD2
MBP	PRDM7
IRF2BPL	NBN
AGGF1	ZNF326
FOXB2	CENPBD1
AC001226.2	TDP1
PRUNE2	DEF8
SCAPER	C15orf38-AP3S2
SOWAHB	AP3S2
KCTD12	TCF25
MGAT5B	SPIRE2
ST6GALNAC5	LRRC8D
TSKU	MDN1
VASH1	LRRC8C
METTL23	ZNF276
MXRA7	VPS9D1
ZFHX4	KIF20B
SPDYE16	CDK10
PRCD	PLIN1
RFK	CHMP1A
SSC4D	RPL13
SPHK1	SLC16A12
ISL2	LRRC8B
YWHAG	RHCG
HSPB1	NOX4
SV2C	IFIT5
FAM47E-STBD1	UBE2J1
SRRM3	IFIT3
EXOC7	CKS2
GALR2	LIPA
EVPL	FANCI
SDAD1	RLBP1
NAAA	PM20D2
UNK	SRSF12
DGAT2	EPHA3
GALK1	TIGD2
ODF3L1	ACSF3
G3BP2	GRM5
GCFC2	RBMXL1
CDKL2	MFGE8
SLC44A5	STAMBPL1
MYO15B	APRT
LLGL2	PIEZO1
SERPINH1	RNF166
EVA1A	RPIA
COMMD6	ISG20
CHST5	AEN
CHST6	ZC3H14
SPDYE5	AC098582.1
TMEM94	MRPS11
KLHL35	ZFPM1
TRIM73	SPIN1
ZNF503	HERC6
NEIL1	CTSC
GOLGA6D	SRI
FOS	RAB38
TPBGL	ABCG2
KCNC2	C3orf38
ZFP1	C12orf29
NT5C	GALC
DUSP13	DBF4
GTF2IRD2B	SLC7A5
SLC16A5	KLLN
MLH3	ATAD1
NEU3	CTSL
HID1	AKIRIN2
POLE4	PAPSS2
RPP25	ORC3
C9orf40	MINPP1
PARM1	NUDT9
FADS6	MAP1LC3B
MPI	SMIM8
PROX2	C16orf95
GRIN2C	RASA1
BTC	TMEM243
FA2H	SHLD2
RNF169	ADIRF
CYP1A1	SNCG
MLKL	C4orf36
SEMA4F	CD8A
RLIM	RNF103-CHMP3
LTBP2	SH3GLB1
CNTN3	COX7C
TLX2	PTPN13
LBX2	CHMP3
RORB	FOXF1
CD300A	CPNE3
AREG	KDM3A
SEMA7A	ISCA1
C2orf81	EED
CLEC18B	IMMT
CYP11A1	COL24A1
BTBD17	GOLM1
PSMD7	NAA35
P4HA3	ST3GAL5
CYB5A	COX4I1
MOB1A	AGTPBP1
BOLA3	ZNHIT6
ISLR2	GINS2
GOLGA6A	TMEM126A
CXCL2	SYNCRIP
CXCL3	TMEM150A
KLF12	GGCX
UCP2	MAT2A
TMEM70	SH2D6
ACTG2	ALX1
METTL27	C1orf52
NDST2	E2F5
CLDN3	MCOLN2
CD276	SLC6A15
DNAL1	TMSB10
MLXIPL	SEC11A
ACOT4	NKX6-1
TBL2	RPF1
ACOT2	SAMD13
BCL7B	GOLGA6L4
USP54	LRIT1
ACOT1	TAF1C
EEF1A1	AC009119.2
AFM	KIF27
RIOX1	MLYCD
CGAS	CDH13
FZD9	PRSS35
DDX43	ABRAXAS1
HCN4	HELQ
KHDC1	HPSE
NSUN5	COQ2
EGR4	PLAC8
CPSF4L	TMEM167A
FBXO41	BTBD1
AL365232.1	UBE3D
FAM104A	RASEF
FAM149B1	LIN54
P2RY2	C15orf40
NOTO	SEC31A
ECD	FN3K
TMEM171	FN3KRP
P4HA1	TMEM150C
TRIM74	RPS17
DCAF4	FOXK2
EMX1	NARF
POM121	GOLGA6L9
SPR	OGFOD3
NETO1	CCDC59
SHQ1	GOLGA6L10
ATG16L2	TEX19
TMC1	CSNK1D
BBS4	RPS23
PDE2A	SAXO2
KCNQ5	MPHOSPH6
RYBP	FASN
CALN1	DUS1L
GDA	GPS1
CYP26B1	DCXR
ANAPC15	RAC3
TXNL4B	NOTUM
HPR	PYCR1
CHST3	ALYREF
AP002495.1	ARHGDIA
DACH1	P4HB
TBC1D15	PPP1R27
NR2E3	SLC25A10
PROK2	AC139530.2
VSIR	OXLD1
RAB21	TSPAN10
AC097634.4	FAAP100
TMEM19	FSCN2
PHLPP2	PMP2
ZFC3H1	FABP5
MARVELD3	NDUFAF8
MCCC2	CEP131
TAT	BAIAP2
KRTAP5-9	GCSH
TLE7	ATMIN
GTF2H2	MESD
PTGER3	TSHR
TEX261	SEMA3C
DCK	RPTOR
ANKRD53	DYNLRB2
B3GAT2	ZBTB10
MOB1B	NPTX1
LARP6	DYDC2
FIGLA	PARD6G
TBATA	TPD52
MTSS1L	EIF4A3
ADAMTS14	PLAC9
XKR9	RBFA
TTC9	MRPS28
MED6	MTX3
ADAM21	HSBP1L1
KLF9	MTHFS
EIF4EBP2	HEY1
COL9A1	CTDP1
EXOSC6	STMN2
CNOT2	TENT2
PPA1	NDFIP2
RTTN	RBM26
TYSND1	PPIF
PDPR	TMED3
LRRC7	JMY
PRDM14	HMGN3
SMN2	REG1A
SERF1B	RASGRF1
SLCO5A1	CTSH
SRSF5	MORF4L1
NOB1	USP36
APBA1	IFI44L
CCND1	NARS2
EDA	CHRNA5
NEUROG3	PSMA4
CCDC177	PKIA
FRS2	IREB2
MARVELD2	GAB2
TACR2	SCAMP1
FAM189A2	WDR61
TJP2	PSAT1
UTP4	AP3B1
ARL6IP5	CEP78
EOGT	BIRC5
MRGPRF	TK1
ACTN1	SYNGR2
CPM	ALG8
DDX50	WWOX
MDM2	RPS24
TESMIN	INTS4
NUP107	ATP7A
STARD8	MRPL1
GAL	TMEM60
CDH3	SLIRP
PROKR1	MEI4
RAP1B	CLNS1A
CORO2B	LRRTM4
TMEM252	AQP11
LRP5	ADAMTS18
HNRNPH3	GSTZ1
AMZ2	SYCE1L
PPP3R1	MYO7A
PLA2G15	CCNG2
ATOH7	ZDHHC22
AC107871.1	SEC14L1
KMT5B	AC022414.1
CHKA	CCNI
KPNA2	TSPAN3
UNC93B1	B3GNT6
SIRT1	ROBO2
SKOR1	AGGF1
GFOD2	PEX2
SUCLG2	CLN5
TBX10	RCN2
NDUFV1	CSRP2
TMEM229B	F2RL1
C15orf61	ANGEL1
AIP	TSKU
TMEM134	SRSF2
HSD11B2	SHROOM3
ETAA1	POMZP3
PLEK2	AC015802.6
TPPP3	SPDYE16
PSMD12	GCNT1
SSH3	SSC4D
PLEKHG4	GVQW3
CAND1	YWHAG
SLC9A5	PRPSAP1
E2F4	BBS10
SMAD3	STBD1
NOL3	SCARB2
AC074143.1	PBDC1
TRADD	NUP54
B3GNT9	ZACN
GPHN	MDH2
GRIP1	PHLDA1
CBFB	EVPL
CACNG4	SDAD1
TCF24	FBF1
CES3	POR
C11orf86	MRPL38
CES2	FBXO22
CDH16	TRIM65
ZNF658	RHBDD2
PDP2	TRIM47
MCMDC2	WBP2
PC	RABGGTB
RCE1	UNK
NAE1	DGAT2
SMAD6	GALK1
CMTM4	MOGAT2
RBM4	ODF3L1
MYBL1	POC5
CTSF	GCFC2
CKLF	RECQL5
MEIS1	KARS
BEAN1	ANKDD1B
NPAS4	IMP3
SLC29A2	LMO7
RIN1	SENP6
CD248	MYO15B
IRAK3	UCHL3
CRH	COMMD6
ANKRD20A3	TSEN54
CRCP	KRR1
TRIM55	CHST6
ERBIN	SPDYE5
SF3B2	AC009163.4
CST6	POM121C
GUSB	CFDP1
C11orf68	KLHL35
FOSL1	JDP2
FIBP	TRIM73
SNX32	HNF4G
RAB11A	RPS3
RELA	HMGCR
MAP3K11	COMMD4
AXIN2	GOLGA6D
LTBP3	TMEM30A
DPP8	GOLGA6C
FRMD8	MRPS7
IGDCC3	TPBGL
ZNF92	COMTD1
TIGD3	VDAC2
PARP16	ZFP1
DNAJC6	NT5C
ACTR2	NEK9
CILP	LDHD
SPDYC	RCC1L
CDH11	ZC2HC1C
ZNHIT2	MLH3
MAX	CARNMT1
CDCA5	PPCDC
CEP68	CASTOR2
SNX15	HID1
ARL2	POLE4
SLC1A4	RPP25
LRRC37A3	SPCS2
ANKDD1A	COX5A
PIF1	PARM1
MAP4K2	NEXMIF
TBC1D30	RPS6KL1
SF1	FAM219B
PYGM	MPI
SHISAL2B	TRPM6
ZNF107	GRIN2C
SLC22A12	ULK3
SLC22A11	HK2
HSPA2	KAT6B
ZBTB1	BTC
LGALSL	TMEM104
MTHFD1	CSK
XPOT	NAT9
C12orf56	NSA2
AC087632.1	CYP1A2
RPS6KA4	CHRDL2
ANKRD20A4	FCF1
CATSPERZ	MLKL
PCMTD2	EDC3
VEGFB	RFWD3
RNF180	M1AP
ERN1	ENC1
SNX1	RLIM
SOX18	GLG1
PSMD6	DOK1
HMSD	CD300LB
UCKL1	PCGF1
SMARCD2	CNDP2
SPINDOC	LIPT2
AL121845.2	MOGS
ARFRP1	UBL7
LIMD2	WDR54
ATL3	PGM2L1
WDR89	DCTN1
PGM1	NPIPB15
FBXL22	EREG
HELZ2	VRTN
USP3	BTBD17
HRASLS5	GDAP1
EEF1A2	P4HA3
CYB561	ABCD4
KCNQ2	PSMD7
TANC2	LAT2
CA12	RPL38
FOXD3	STRA6
LGSN	MTHFD2
NKAIN4	LRRIQ3
YTHDF3	EIF4H
AVPR1A	TIMM21
SLC22A24	BOLA3
NRBF2	CXCL2
OTX1	LIMK1
EHBP1	GOLGA6A
STX5	CXCL3
EGR2	ENTPD5
OGFR	VCL
HNRNPUL2-BSCL2	STOML1
PHLPP1	TET3
TMEM17	TMEM70
MON2	PF4
USP1	DGUOK
RBBP8NL	LOXL1
FEZF2	ZFHX3
ZNF365	ZNF410
KIF2A	UBE2W
TNFRSF11A	PAAF1
KHDRBS2	CXCL6
NKAIN3	AC022400.6
RELCH	MRPL48
SCGB1D2	CHCHD1
C2CD4B	DUSP11
C2CD4A	ELMSAN1
VPS13C	RAB6A
CDH8	STAU2
BEST1	SEC24C
INTS2	PNMA1
RAB3IL1	DNAJC30
RNF152	PLEKHB1
SYT16	SLC17A5
DAGLA	VPS37D
AL355916.2	DNAL1
LRRC10B	ACOT6
XPO1	MYOZ1
TMEM138	RASSF6
CNTNAP3C	FAM168A
DDB1	TBL2
VWCE	UTP15
CLVS1	BCL7B
SMIM15	ACOT1
PEX13	BAZ1B
SLC15A3	BTF3
PRPF19	PPP3CB
SIX1	MTO1
PPM1D	FOXD1
MS4A13	ANXA7
RAB2A	RELT
SIX6	NSUN5
C14orf39	FBXO41
MS4A4A	AL365232.1
LRRC9	MRPS16
FOXB1	DNAJC9
PPP1R3D	CCT7
FAM217B	SMYD5
PMAIP1	FCHSD2
PDE4D	SLC39A11
BNIP2	COX18
PATL1	RBM25
SLC16A7	ZFYVE1
DHX40	TRIM74
JKAMP	DCAF4
RAX	POM121
[truncated: 2,900 more rows]
