# Supplementary material for: PCGF6 controls neuroectoderm specification of human pluripotent stem cells by activating SOX2 expression
Source: Nat Commun. 2022 Aug 6;13:4601. doi: 10.1038/s41467-022-32295-z (PMC9357003; doi:10.1038/s41467-022-32295-z)
Supplement: Supplementary file 7 — Source Data [file 41467_2022_32295_MOESM7_ESM.xlsx]

## Sheet: 1b
	WT			KO#1			KO#2
Undiff.	98	96	95	93	91	97	95	92	93
Diff.	2	4	5	7	9	3	5	8	7
P value	KO#1	KO#2
Undiff.	0.247693	0.073926
Diff.	0.247693	0.073926

## Sheet: 1c
	WT					KO1					KO2
G1	28.7	18.6	19.2	14.6	20.9	18.7	10.2	18	19.1	14.4	23.7	19	16.1	18.4	17.3
S	47.3	56.6	45.7	45.7	52	54.1	60.7	55.4	59.3	41.7	50	59	53.3	56.4	43.1
G2/M	22.2	18.9	28.4	30.9	18.4	26.7	22.6	22.6	16.7	35.5	16.9	11.9	23.9	17.5	34.3
P value	KO1	KO2
G1	0.170441	0.587815
S	0.263762	0.429542
G2/M	0.797919	0.551971

## Sheet: 1d
time	WT			KO#1			KO#2
48	0.227	0.271	0.254	0.228	0.227	0.262	0.168	0.219	0.198
72	0.328	0.368	0.358	0.293	0.359	0.342	0.338	0.279	0.302
96	0.446	0.422	0.437	0.418	0.421	0.383	0.383	0.374	0.415
P value	KO#1	KO#2
48	0.535193	0.046677
72	0.436341	0.098291
96	0.120543	0.036023

## Sheet: 1e
	WT			KO#1			KO#2
OCT4	1	1	1	1.21361	0.968019	1.05546	1.06638	1.12908	0.902797
NANOG	1	1	1	1.09004	1.01707	1.20807	0.943053	0.90794	0.976007
P value	KO#1	KO#2
OCT4	0.333219	0.652678
NANOG	0.132047	0.042629

## Sheet: 2C
	WT			KO#1			KO#2
SOX17	1	1	1	3.66034	3.93409	4.31695	5.01275	4.76356	3.62697
T	1	1	1	312.375	183.54	170.164	286.465	270.284	145.483
AXIN2	1	1	1	5.20176	5.78171	5.598	6.84968	6.91667	6.89648
FZD9	1	1	1	4.46528	4.06195	3.81565	4.5121	4.5687	4.38822
SYT11	1	1	1	0.247979	0.439297	0.302233	0.379078	0.370016	0.335999
NLGN3	1	1	1	0.408795	0.422596	0.352382	0.393521	0.412797	0.353925
P value	WT VS.KO#1	WT VS.KO#2
SOX17	9.9e-05	0.001245
T	0.008165	0.006354
AXIN2	1.2e-05	< 0.000001
FZD9	8e-05	< 0.000001
SYT11	0.000298	< 0.000001
NLGN3	9e-06	4e-06

## Sheet: 2d
EB size	WT	KO#1	KO#2		P value	WT VS.KO#1			WT VS.KO#2
	125	121	126			0.6814			0.2239
	138	122	121
	115	131	135
	142	136	128
	122	135	125
	152	153	135
	131	134	121
	143	132	129
	137	124	134
	138	137	138
	129	129	132
	131	135	150
	135	136	125
	143	125	127
	135	142	123
	132	128	126
	121	139	136
	131	151	139
	124	142	135
	126	123	134
	136	121	117
	163	125	143
	132	132	126
	125	136	126
	123	141	127
	137	121	135
	132	136	122
	153	129	136
	126	135	137
	129	125	133

## Sheet: 2e
EB-qPCR
		WT			KO#1			KO#2
	POU5F1(OCT4)	0.0279413	0.0772361	0.0551212	0.617406	0.217139	0.519888	0.679304	0.447623	0.550955
	NANOG	0.030712	0.0988963	0.0658751	0.365769	0.105685	0.505452	0.306333	0.0718316	0.505606
	SOX1	41.0869	48.7205	67.6816	3.26448	1.85662	2.29997	2.91289	1.12601	1.82367
	PAX6	93.5761	110.008	118.777	10.1426	11.6836	11.131	4.0431	5.57934	12.6211
	T	57.9975	44.7224	44.6563	603.894	541.145	676.325	779.526	557.231	609.25
	EOMES	141.901	143.547	180.93	601.249	884.729	832.475	890.7	856.258	879.578
	FOXA2	49.7085	57.6256	42.9766	169.455	210.521	160.953	215.28	193.088	181.275
	SOX17	96.843	142.689	82.4562	531.803	427.445	772.655	432.345	592.031	826.433
P value	WT VS.KO#1	WT VS.KO#2
POU5F1(OCT4)	0.030492	0.001794
NANOG	0.093383	0.144877
SOX1	0.00321	0.003098
PAX6	0.0002	0.000218
T	0.000143	0.000876
EOMES	0.002177	2e-06
FOXA2	0.001205	0.000173
SOX17	0.010602	0.01171

## Sheet: 3c
WB quantify	CTRL	KO#1	KO#2
	1	1.70642	1.53225
	1	1.58114	2.53287
	1	1.73829	1.70877
P value	CTRL vs. KO#1	CTRL vs. KO#2
	0.0001	0.04

## Sheet: 3d
	CTRL			Vector			Vector-PCGF6
no-chir	0.4633	0.6085	0.4694	0.5192	0.359	0.3493	0.0289	0.0576	0.0499
chir	190.248	188.896	172.207	151.239	99.0297	168.343	71.3692	66.4547	71.2792
P value	Vector	Vector-PCGF6
no-chir	0.223644	0.000628
chir	0.110345	4.6e-05

## Sheet: 4b
	PSC			NE-day 3			NE-day 7
PCGF6	36.0911	30.8928	33.2998	49.1823	45.6518	41.8677	55.9485	54.7089	56.8216
P value	NE-day 3	NE-day 7
PCGF6	0.009419	0.000159

[truncated: 27 more sheets: 4d, 4e, 4f, 4g, 5b, 5d, 5e, 5f, 5j, 5k, S1c, S1d, S1e, S2b, S2c, S2d, S2f, S2k, S3b, S3d …]
